# Supplementary material for: The Non-JAZ TIFY Protein TIFY8 from Arabidopsis thaliana Is a Transcriptional Repressor
Source: PLoS One. 2014 Jan 8;9(1):e84891. doi: 10.1371/journal.pone.0084891 (PMC3885651; doi:10.1371/journal.pone.0084891)
Supplement: Dataset S1 — Protein Identification details obtained with the LTQ Orbitrap. (XLSX) [file pone.0084891.s005.xlsx]

## Sheet: Sheet1
Supplemental Dataset S1: Protein Identification details obtained with the LTQ Orbitrap
Obtained with the LTQ Orbitrap Velos (Thermo Fisher Scientific) and Mascot Distiller software (version 2.4, Matrix Science) combined with the Mascot search engine (version 2.3, Matrix Science) using the Mascot Daemon interface (Matrix Science) and database TAIR10. Proteins and peptides headers used in the table are listed below.
Prot_score: protein score; prot_mass: protein mass; prot_cover: percentage of protein sequence covered by assigned peptide matches; prot_len: protein sequence length (AA); prot_pi: protein pI; pep_query: number assigned by Mascot to a specific MS2 spectrum; pep_rank: peptide rank number (1 for the top ranked peptide match); pep_isbold: peptide is in bold red. (Red and bold typefaces are used to h…
Exp	Bait	Treatment	AGI code	Name	Prot_score	Prot_mass	Prot_cover	Prot_len	Prot_pi	pep_query	pep_rank	pep_isbold	pep_isunique	pep_exp_mz	pep_exp_mr	pep_exp_z	pep_calc_mr	delta	start	end	miss	pep_score	pep_homol	pep_ident	pep_expect	pep_res_before	pep_seq	pep_res_after	pep_var_mod	ion_coverage
1	TIFY8	mock	AT4G32570	TIFY8	2919	38766	66.5	361	9.4	494	1	1	1	513.77	1025.53	2	1025.53	0.001	335	343	0	50.85		36	0.00033	R	EHQGSIISR	G		NH2-EHQGSIISR-COOH
1	TIFY8	mock	AT4G32570	TIFY8	2919	38766	66.5	361	9.4	819	1	1	1	584.767	1167.52	2	1167.52	0.0004	103	113	0	83.22		34	1.4e-07	R	SDVSGSIMSNR	F	Oxidation (M)	NH2-SDVSGSIM<Mox>SNR-COOH
1	TIFY8	mock	AT4G32570	TIFY8	2919	38766	66.5	361	9.4	838	1	1	1	588.824	1175.63	2	1175.63	-0.0009	26	35	0	69.2		38	7.8e-06	K	LLFHDFLGSK	N		NH2-LLFHDFLGSK-COOH
1	TIFY8	mock	AT4G32570	TIFY8	2919	38766	66.5	361	9.4	863	1	1	1	593.774	1185.53	2	1185.53	-0.0002	293	303	0	83.82		34	1.1e-07	K	LGQMYEGGSSK	E	Methyl (DE); Oxidation (M)	NH2-LGQM<Mox>YE<Met>GGSSK-COOH
1	TIFY8	mock	AT4G32570	TIFY8	2919	38766	66.5	361	9.4	1012	1	1	1	624.29	1246.57	2	1246.57	0.0004	304	313	0	42.38		34	0.0016	K	ETPQMPPEFR	A	Oxidation (M)	NH2-ETPQM<Mox>PPEFR-COOH
1	TIFY8	mock	AT4G32570	TIFY8	2919	38766	66.5	361	9.4	1124	1	1	1	646.814	1291.61	2	1291.62	-0.0017	218	229	0	56.85		37	0.00011	K	LESFAPSNTGNR	K		NH2-LESFAPSNTGNR-COOH
1	TIFY8	mock	AT4G32570	TIFY8	2919	38766	66.5	361	9.4	1324	1	1	1	700.834	1399.65	2	1399.65	0.0027	36	48	0	75		35	1.3e-06	K	NPTLASTSMADHR	L		NH2-NPTLASTSMADHR-COOH
1	TIFY8	mock	AT4G32570	TIFY8	2919	38766	66.5	361	9.4	1506	1	1	1	761.883	1521.75	2	1521.75	0.0021	203	217	0	72.07	32	37	3.8e-06	K	GPGILSSFTMPNSSK	L		NH2-GPGILSSFTMPNSSK-COOH
1	TIFY8	mock	AT4G32570	TIFY8	2919	38766	66.5	361	9.4	1799	1	1	1	881.442	1760.87	2	1760.87	-0.0008	86	102	0	123.75	35	38	2.7e-11	R	HSGGGNHLDGIQLFGPR	S		NH2-HSGGGNHLDGIQLFGPR-COOH
1	TIFY8	mock	AT4G32570	TIFY8	2919	38766	66.5	361	9.4	1972	1	1	1	958.454	1914.89	2	1914.89	0.0011	180	198	0	150.62		36	4e-14	K	DENVGPSVIAQTAADEGSR	T		NH2-DENVGPSVIAQTAADEGSR-COOH
1	TIFY8	mock	AT4G32570	TIFY8	2919	38766	66.5	361	9.4	2067	1	1	1	998.986	1995.96	2	1995.96	-0.0021	143	161	0	90.16	25	37	5.6e-08	R	NGPGSFSMNVNPLANQPPR	G		NH2-NGPGSFSMNVNPLANQPPR-COOH
1	TIFY8	mock	AT4G32570	TIFY8	2919	38766	66.5	361	9.4	2259	1	1	1	711.352	2131.04	3	2131.04	-0.0011	258	279	0	60.24	28	37	5.8e-05	K	ADVIMALAGSSGGSWSTGLSHK	P		NH2-ADVIMALAGSSGGSWSTGLSHK-COOH
1	TIFY8	mock	AT4G32570	TIFY8	2919	38766	66.5	361	9.4	2351	1	1	1	1096.04	2190.06	2	2190.06	0.0002	178	198	1	200.38		37	5.2e-19	R	FKDENVGPSVIAQTAADEGSR	T		NH2-FKDENVGPSVIAQTAADEGSR-COOH
1	TIFY8	mock	AT4G32570	TIFY8	2919	38766	66.5	361	9.4	2561	1	1	1	1152.55	2303.08	2	2303.08	0.0027	238	257	0	120.53	28	37	4.6e-11	K	QMTIFYGGQAHVFDDVHPNK	A		NH2-QMTIFYGGQAHVFDDVHPNK-COOH
1	TIFY8	mock	AT4G32570	TIFY8	2919	38766	66.5	361	9.4	2626	1	1	1	1184.53	2367.05	2	2367.05	-0.0014	120	139	0	85.68	29	34	7.5e-08	R	SNSDSHFTTQEHPETLHWSK	L		NH2-SNSDSHFTTQEHPETLHWSK-COOH
1	TIFY8	mock	AT4G32570	TIFY8	2919	38766	66.5	361	9.4	2632	1	1	1	1187.1	2372.18	2	2372.18	-0.0014	258	281	1	113.02	32	37	2.9e-10	K	ADVIMALAGSSGGSWSTGLSHKPK	S	Oxidation (M)	NH2-ADVIM<Mox>ALAGSSGGSWSTGLSHKPK-COOH
1	TIFY8	mock	AT4G32570	TIFY8	2919	38766	66.5	361	9.4	2772	1	1	1	1306.13	2610.24	2	2610.24	-0.0002	58	85	0	176.77	34	37	1.2e-16	K	AAMTPSTASASSAGGLGGLSSTSDLVER	H	Methyl (DE); Oxidation (M)	NH2-AAM<Mox>TPSTASASSAGGLGGLSSTSDLVE<Met>R-COOH
1	TIFY8	mock	AT4G14720	PPD2	447	35056	38.7	315	8.9	503	1	1	1	515.301	1028.59	2	1028.59	0.0007	87	95	0	65.25		35	1.1e-05	R	VTTTLIEPR	N		NH2-VTTTLIEPR-COOH
1	TIFY8	mock	AT4G14720	PPD2	447	35056	38.7	315	8.9	941	1	1	0	607.859	1213.7	2	1213.7	-0.0001	49	59	0	67.5		35	6.1e-06	K	SQAIQQVLSLK	A		NH2-SQAIQQVLSLK-COOH
1	TIFY8	mock	AT4G14720	PPD2	447	35056	38.7	315	8.9	944	1	1	1	608.815	1215.62	2	1215.61	0.0015	166	176	0	42.29		37	0.0032	K	VNVYDGVPPEK	A		NH2-VNVYDGVPPEK-COOH
1	TIFY8	mock	AT4G14720	PPD2	447	35056	38.7	315	8.9	1342	1	1	1	470.886	1409.63	3	1409.64	-0.0007	104	115	0	50.21		35	0.00035	R	IPLQEDDGACHR	R		NH2-IPLQEDDGAC<Cmm*>HR-COOH
1	TIFY8	mock	AT4G14720	PPD2	447	35056	38.7	315	8.9	1358	1	1	0	709.381	1416.75	2	1416.75	0.0013	18	29	0	93.46		37	2.8e-08	K	LLTEEDISQLTR	E		NH2-LLTEEDISQLTR-COOH
1	TIFY8	mock	AT4G14720	PPD2	447	35056	38.7	315	8.9	1499	1	1	1	758.849	1515.68	2	1515.68	-0.0008	121	135	0	100.53		34	2.4e-09	R	SAEFSGSSGQFVADK	D		NH2-SAEFSGSSGQFVADK-COOH
1	TIFY8	mock	AT4G14720	PPD2	447	35056	38.7	315	8.9	1514	1	1	1	767.38	1532.75	2	1532.75	-0.0009	60	74	0	72.26		38	3.8e-06	K	ALYEPGDDSGAGILR	K		NH2-ALYEPGDDSGAGILR-COOH
1	TIFY8	mock	AT4G14720	PPD2	447	35056	38.7	315	8.9	1584	1	1	1	797.898	1593.78	2	1593.78	-0.0014	258	272	0	92.36	29	38	3.9e-08	K	APGVASSSLEMFLNR	Q	Oxidation (M)	NH2-APGVASSSLEM<Mox>FLNR-COOH
1	TIFY8	mock	AT4G14720	PPD2	447	35056	38.7	315	8.9	2668	1	1	0	801.73	2402.17	3	2402.17	-0.001	179	200	0	66.91	30	37	1.2e-05	R	SIMHFAANPIDLPENGIFASSR	M	Oxidation (M)	NH2-SIM<Mox>HFAANPIDLPENGIFASSR-COOH
1	TIFY8	mock	AT3G11540	SPY	447	102790	19.9	914	5.98	257	1	1	1	434.238	866.462	2	866.461	0.0006	76	83	0	38.94		36	0.0053	K	NVEAHIGK	G		NH2-NVEAHIGK-COOH
1	TIFY8	mock	AT3G11540	SPY	447	102790	19.9	914	5.98	377	1	1	1	482.298	962.581	2	962.58	0.0005	515	523	0	46.22		28	0.00019	K	VVVYSAVVK	A		NH2-VVVYSAVVK-COOH
1	TIFY8	mock	AT3G11540	SPY	447	102790	19.9	914	5.98	514	1	1	1	517.244	1032.47	2	1032.47	0.0004	2	10	0	50.68		34	0.00026	M	VGLEDDTER	E		NH2-VGLEDDTER-COOH
1	TIFY8	mock	AT3G11540	SPY	447	102790	19.9	914	5.98	744	1	1	1	569.293	1136.57	2	1136.57	0.0005	127	136	0	72.02	34	37	3.8e-06	R	LVEAAESYQK	A		NH2-LVEAAESYQK-COOH
1	TIFY8	mock	AT3G11540	SPY	447	102790	19.9	914	5.98	797	1	1	1	579.81	1157.61	2	1157.6	0.0019	164	174	0	63.52		36	2.1e-05	K	LAGNTQEGIQK	Y		NH2-LAGNTQEGIQK-COOH
1	TIFY8	mock	AT3G11540	SPY	447	102790	19.9	914	5.98	957	1	1	1	611.307	1220.6	2	1220.6	0	26	38	0	54.15		38	0.00029	R	SSSSSAGVLSPSR	K		NH2-SSSSSAGVLSPSR-COOH
1	TIFY8	mock	AT3G11540	SPY	447	102790	19.9	914	5.98	1255	1	1	1	681.358	1360.7	2	1360.7	-0.0001	258	270	0	67.86	37	38	1.2e-05	K	NNMAIALTDLGTK	V		NH2-NNMAIALTDLGTK-COOH
1	TIFY8	mock	AT3G11540	SPY	447	102790	19.9	914	5.98	1407	1	1	1	721.863	1441.71	2	1441.71	0.0021	273	285	0	94.37	36	37	2e-08	K	LEGDVTQGVAYYK	K		NH2-LEGDVTQGVAYYK-COOH
1	TIFY8	mock	AT3G11540	SPY	447	102790	19.9	914	5.98	1456	1	1	1	739.91	1477.8	2	1477.8	0.0018	702	714	0	90.22		34	2.9e-08	R	FLTTLEQLGLESK	R		NH2-FLTTLEQLGLESK-COOH
1	TIFY8	mock	AT3G11540	SPY	447	102790	19.9	914	5.98	1479	1	1	1	750.351	1498.69	2	1498.69	0.0008	93	105	0	66.38		35	8.3e-06	K	GNLAFDCFSEAIR	L		NH2-GNLAFDC<Cmm*>FSEAIR-COOH
1	TIFY8	mock	AT3G11540	SPY	447	102790	19.9	914	5.98	1939	1	1	1	624.676	1871.01	3	1871.01	-0.001	146	163	0	42.83	31	35	0.0021	K	PAAECLAIVLTDLGTSLK	L		NH2-PAAEC<Cmm*>LAIVLTDLGTSLK-COOH
1	TIFY8	mock	AT3G11540	SPY	447	102790	19.9	914	5.98	2387	1	1	1	737.39	2209.15	3	2209.15	-0.0061	389	408	0	66.9		36	8.7e-06	K	AILANPTYAEAFNNLGVLYR	D		NH2-AILANPTYAEAFNNLGVLYR-COOH
1	TIFY8	mock	AT3G11540	SPY	447	102790	19.9	914	5.98	2740	1	1	1	849.107	2544.3	3	2544.3	-0.0014	584	606	0	65.1	29	36	1.5e-05	R	PAPVQVTWIGYPNTTGLPTVDYR	I		NH2-PAPVQVTWIGYPNTTGLPTVDYR-COOH
1	TIFY8	mock	AT3G11540	SPY	447	102790	19.9	914	5.98	2906	1	1	1	941.493	2821.46	3	2821.46	-0.002	137	163	1	59.72	33	35	3.9e-05	K	ALMADASYKPAAECLAIVLTDLGTSLK	L		NH2-ALMADASYKPAAEC<Cmm*>LAIVLTDLGTSLK-COOH
1	TIFY8	mock	AT4G28910	NINJA	374	45081	40.9	425	5.5	43	1	1	1	368.697	735.38	2	735.38	0.0001	48	53	0	41.89		36	0.0032	K	VIDDFK	N		NH2-VIDDFK-COOH
1	TIFY8	mock	AT4G28910	NINJA	374	45081	40.9	425	5.5	296	1	1	1	448.746	895.477	2	895.476	0.0006	372	379	0	39.01		34	0.0034	R	TISGVTYR	Y		NH2-TISGVTYR-COOH
1	TIFY8	mock	AT4G28910	NINJA	374	45081	40.9	425	5.5	1509	1	1	1	763.32	1524.63	2	1524.63	-0.0012	199	212	0	64.89		29	2.8e-06	R	SNHGGSGTEEFTMR	N	Oxidation (M)	NH2-SNHGGSGTEEFTM<Mox>R-COOH
1	TIFY8	mock	AT4G28910	NINJA	374	45081	40.9	425	5.5	1608	1	1	1	809.913	1617.81	2	1617.81	-0.0004	276	292	0	130.26		38	6e-12	K	DGSGGIVALSQSPFAGR	V		NH2-DGSGGIVALSQSPFAGR-COOH
1	TIFY8	mock	AT4G28910	NINJA	374	45081	40.9	425	5.5	1965	1	1	1	954.941	1907.87	2	1907.87	0.0027	73	89	0	69.9		35	3.6e-06	R	SDSGQQPPQNFFNDLSK	A		NH2-SDSGQQPPQNFFNDLSK-COOH
1	TIFY8	mock	AT4G28910	NINJA	374	45081	40.9	425	5.5	2234	1	1	1	1062.56	2123.1	2	2123.1	-0.0013	179	197	1	84.4	29	37	1.9e-07	K	EVVRPPTDTNIVDNLTGQR	R		NH2-EVVRPPTDTNIVDNLTGQR-COOH
1	TIFY8	mock	AT4G28910	NINJA	374	45081	40.9	425	5.5	2574	1	1	1	771.319	2310.93	3	2310.94	-0.0027	404	425	0	82.47		27	3.4e-08	R	HASEEYVSPESSMGMTAASAHT	-	2 Oxidation (M)	NH2-HASEEYVSPESSM<Mox>GM<Mox>TAASAHT-COOH
1	TIFY8	mock	AT4G28910	NINJA	374	45081	40.9	425	5.5	3156	1	1	1	830.112	3316.42	4	3316.42	0.0005	145	178	0	39.12		29	0.0011	K	ASHVSTATDEGSTAENEDVAESEVGGGSSSNHAK	E		NH2-ASHVSTATDEGSTAENEDVAESEVGGGSSSNHAK-COOH
1	TIFY8	mock	AT4G28910	NINJA	374	45081	40.9	425	5.5	3252	1	1	1	978.987	3911.92	4	3911.92	-0.0012	239	275	0	60.89	30	35	2.7e-05	K	ESGQHAAATSLLQPNANAGNLPIMFGYSPVQLPMLDK	D	2 Oxidation (M)	NH2-ESGQHAAATSLLQPNANAGNLPIM<Mox>FGYSPVQLPM<Mox>LDK-COOH
1	TIFY8	mock	AT1G51690	ATB ALPHA	316	57526	22.8	513	5.47	66	1	1	1	381.729	761.444	2	761.444	0	62	67	0	39.12		34	0.0038	R	VVLFER	T		NH2-VVLFER-COOH
1	TIFY8	mock	AT1G51690	ATB ALPHA	316	57526	22.8	513	5.47	864	1	1	1	593.796	1185.58	2	1185.58	-0.0008	414	424	0	74.55		35	1.3e-06	R	AATGSYSNLFR	V		NH2-AATGSYSNLFR-COOH
1	TIFY8	mock	AT1G51690	ATB ALPHA	316	57526	22.8	513	5.47	983	1	1	1	617.805	1233.6	2	1233.59	0.0086	79	88	0	41.2		37	0.0046	R	ELEEADYPLR	H		NH2-ELEEADYPLR-COOH
1	TIFY8	mock	AT1G51690	ATB ALPHA	316	57526	22.8	513	5.47	1545	1	1	1	778.914	1555.81	2	1555.81	0.0002	336	349	0	127.47		36	8.8e-12	K	SFFTEIIASVSDIK	F		NH2-SFFTEIIASVSDIK-COOH
1	TIFY8	mock	AT1G51690	ATB ALPHA	316	57526	22.8	513	5.47	1563	1	1	1	526.626	1576.86	3	1576.86	0.0004	210	224	0	50.92		35	0.00031	R	LPVVVTSHESSPVAR	C		NH2-LPVVVTSHESSPVAR-COOH
1	TIFY8	mock	AT1G51690	ATB ALPHA	316	57526	22.8	513	5.47	1793	1	1	1	585.933	1754.78	3	1754.78	-0.0013	96	109	0	52.06		33	0.00014	K	TEFQSHDPEFDYLK	S		NH2-TEFQSHDPEFDYLK-COOH
1	TIFY8	mock	AT1G51690	ATB ALPHA	316	57526	22.8	513	5.47	1846	1	1	1	896.958	1791.9	2	1791.9	0.0013	425	442	0	89.09	35	38	8.4e-08	R	VFGVAPGSTETATLEASR	N		NH2-VFGVAPGSTETATLEASR-COOH
1	TIFY8	mock	AT1G51690	ATB ALPHA	316	57526	22.8	513	5.47	3039	1	1	1	1025.15	3072.43	3	3072.43	0.0013	30	58	0	73.14		35	1.8e-06	R	SAGEEVQEVDIISAIEFDNSGNHLATGDR	G		NH2-SAGEEVQEVDIISAIEFDNSGNHLATGDR-COOH
1	TIFY8	mock	AT4G32295	unknown	270	27551	38.2	238	8.81	103	1	1	1	398.276	794.538	2	794.538	-0.0003	54	60	0	45.86		20	2.6e-05	K	LPVVVLR	A		NH2-LPVVVLR-COOH
1	TIFY8	mock	AT4G32295	unknown	270	27551	38.2	238	8.81	383	1	1	0	485.731	969.448	2	969.448	0.0008	61	68	0	57.03		34	5.4e-05	R	AEEIMYSK	A		NH2-AEEIMYSK-COOH
1	TIFY8	mock	AT4G32295	unknown	270	27551	38.2	238	8.81	462	1	1	1	504.298	1006.58	2	1006.58	0.0011	219	228	0	41.14		32	0.0013	R	LGPLGPPTQK	R		NH2-LGPLGPPTQK-COOH
1	TIFY8	mock	AT4G32295	unknown	270	27551	38.2	238	8.81	626	1	1	1	544.827	1087.64	2	1087.64	-0.0001	26	34	0	60.06		33	2.5e-05	R	GLLIQEIFR	I		NH2-GLLIQEIFR-COOH
1	TIFY8	mock	AT4G32295	unknown	270	27551	38.2	238	8.81	726	1	1	1	565.811	1129.61	2	1129.61	-0.002	85	94	0	54.2	37	38	0.00027	R	TNDAINTIIR	L		NH2-TNDAINTIIR-COOH
1	TIFY8	mock	AT4G32295	unknown	270	27551	38.2	238	8.81	1201	1	1	1	665.332	1328.65	2	1328.65	-0.0004	35	45	0	57.6		36	7.8e-05	R	IVCEIHSQSTR	K		NH2-IVC<Cmm*>EIHSQSTR-COOH
1	TIFY8	mock	AT4G32295	unknown	270	27551	38.2	238	8.81	1385	1	1	1	715.359	1428.7	2	1428.7	0	160	172	0	88.27	35	37	7.5e-08	K	NLAVAQENCPVSK	Y		NH2-NLAVAQENC<Cmm*>PVSK-COOH
1	TIFY8	mock	AT4G32295	unknown	270	27551	38.2	238	8.81	2705	1	1	1	823.392	2467.15	3	2466.15	1.0014	196	218	0	85.41		36	1.3e-07	R	PASLIDATNGITFGGCECDLSLR	L		NH2-PASLIDATNGITFGGC<Cmm*>EC<Cmm*>DLSLR-COOH
1	TIFY8	mock	AT5G48160	OBE2	238	66126	7.8	574	6.43	632	1	1	1	545.809	1089.6	2	1089.6	0	149	158	0	92.86		36	2.5e-08	R	TDLSSVTLVR	A		NH2-TDLSSVTLVR-COOH
1	TIFY8	mock	AT5G48160	OBE2	238	66126	7.8	574	6.43	793	1	1	1	579.33	1156.64	2	1156.65	-0.0006	393	402	0	94.99		36	1.3e-08	R	IAEVVQETLR	K		NH2-IAEVVQETLR-COOH
1	TIFY8	mock	AT5G48160	OBE2	238	66126	7.8	574	6.43	951	1	1	1	609.816	1217.62	2	1217.62	-0.0002	111	120	0	62.25		38	4.4e-05	R	LPDEFLDELK	N		NH2-LPDEFLDELK-COOH
1	TIFY8	mock	AT5G48160	OBE2	238	66126	7.8	574	6.43	1814	1	1	1	885.953	1769.89	2	1769.89	0.001	359	373	0	96.21	35	37	1.3e-08	K	LILMFFQEIESDSAK	S		NH2-LILMFFQEIESDSAK-COOH
1	TIFY8	mock	AT3G24150	unknown	105	38771	7.3	343	8.16	74	1	1	1	384.273	766.532	2	766.532	-0.0002	54	60	0	45.5		20	2.8e-05	K	LPVVVLK	A		NH2-LPVVVLK-COOH
1	TIFY8	mock	AT3G24150	unknown	105	38771	7.3	343	8.16	383	1	0	0	485.731	969.448	2	969.448	0.0008	61	68	0	57.03		34	5.4e-05	K	AEEIMYSK	A		NH2-AEEIMYSK-COOH
1	TIFY8	mock	AT3G24150	unknown	105	38771	7.3	343	8.16	723	1	1	1	565.311	1128.61	2	1128.61	-0.007	85	94	0	52.08		36	0.0003	R	VNDAIDTIIR	R		NH2-VNDAIDTIIR-COOH
1	TIFY8	mock	AT3G63500	TTA2	84	101204	4.5	887	5.52	438	1	1	1	498.269	994.524	2	994.524	0.0001	633	640	0	40.63		36	0.0043	K	EVFLNFAR	E		NH2-EVFLNFAR-COOH
1	TIFY8	mock	AT3G63500	TTA2	84	101204	4.5	887	5.52	3203	1	1	1	1128.3	3381.87	3	3381.88	-0.0013	218	249	0	74.38		26	1.7e-07	K	LLLEPLDLSLSLPDVLLPIGGQDTNQLGSPVR	S		NH2-LLLEPLDLSLSLPDVLLPIGGQDTNQLGSPVR-COOH
2	TIFY8	mock	AT4G32570	TIFY8	3477	38766	74.2	361	9.4	529	1	1	1	513.77	1025.53	2	1025.53	-0.0001	335	343	0	52.49		36	0.00025	R	EHQGSIISR	G		NH2-EHQGSIISR-COOH
2	TIFY8	mock	AT4G32570	TIFY8	3477	38766	74.2	361	9.4	841	1	1	1	576.769	1151.52	2	1151.52	0.0001	103	113	0	91.03		36	3.2e-08	R	SDVSGSIMSNR	F		NH2-SDVSGSIMSNR-COOH
2	TIFY8	mock	AT4G32570	TIFY8	3477	38766	74.2	361	9.4	898	1	1	1	588.824	1175.63	2	1175.63	-0.0011	26	35	0	59.25		38	7.7e-05	K	LLFHDFLGSK	N		NH2-LLFHDFLGSK-COOH
2	TIFY8	mock	AT4G32570	TIFY8	3477	38766	74.2	361	9.4	929	1	1	1	593.774	1185.53	2	1185.53	-0.0008	293	303	0	70.19		33	2.3e-06	K	LGQMYEGGSSK	E	Methyl (DE); Oxidation (M)	NH2-LGQM<Mox>YE<Met>GGSSK-COOH
2	TIFY8	mock	AT4G32570	TIFY8	3477	38766	74.2	361	9.4	1120	1	1	1	631.298	1260.58	2	1260.58	-0.0001	304	313	0	48.55		35	0.00047	K	ETPQMPPEFR	A	Methyl (DE); Oxidation (M)	NH2-ETPQM<Mox>PPE<Met>FR-COOH
2	TIFY8	mock	AT4G32570	TIFY8	3477	38766	74.2	361	9.4	1202	1	1	1	646.814	1291.61	2	1291.62	-0.0023	218	229	0	54.72		37	0.00017	K	LESFAPSNTGNR	K		NH2-LESFAPSNTGNR-COOH
2	TIFY8	mock	AT4G32570	TIFY8	3477	38766	74.2	361	9.4	1335	1	1	1	455.542	1363.6	3	1363.61	-0.0009	316	327	0	66.05		34	6.8e-06	R	PSHQPTSSACHR	I		NH2-PSHQPTSSAC<Cmm*>HR-COOH
2	TIFY8	mock	AT4G32570	TIFY8	3477	38766	74.2	361	9.4	1405	1	1	1	700.833	1399.65	2	1399.65	0.0003	36	48	0	73.38		35	1.6e-06	K	NPTLASTSMADHR	L		NH2-NPTLASTSMADHR-COOH
2	TIFY8	mock	AT4G32570	TIFY8	3477	38766	74.2	361	9.4	1599	1	1	1	769.879	1537.74	2	1537.74	-0.0019	203	217	0	66.07	29	37	1.5e-05	K	GPGILSSFTMPNSSK	L	Oxidation (M)	NH2-GPGILSSFTM<Mox>PNSSK-COOH
2	TIFY8	mock	AT4G32570	TIFY8	3477	38766	74.2	361	9.4	1781	1	1	1	845.952	1689.89	2	1689.89	-0.0006	162	177	0	74.78	34	37	1.8e-06	R	GGGQISHLLHQLSTSR	F		NH2-GGGQISHLLHQLSTSR-COOH
2	TIFY8	mock	AT4G32570	TIFY8	3477	38766	74.2	361	9.4	1855	1	1	1	881.443	1760.87	2	1760.87	0.0005	86	102	0	125.11	33	38	2.1e-11	R	HSGGGNHLDGIQLFGPR	S		NH2-HSGGGNHLDGIQLFGPR-COOH
2	TIFY8	mock	AT4G32570	TIFY8	3477	38766	74.2	361	9.4	2059	1	1	1	965.461	1928.91	2	1928.91	-0.0004	180	198	0	133.66		36	2e-12	K	DENVGPSVIAQTAADEGSR	T	Methyl (DE)	NH2-DE<Met>NVGPSVIAQTAADEGSR-COOH
2	TIFY8	mock	AT4G32570	TIFY8	3477	38766	74.2	361	9.4	2141	1	1	1	998.986	1995.96	2	1995.96	-0.0012	143	161	0	93.09	27	37	3e-08	R	NGPGSFSMNVNPLANQPPR	G		NH2-NGPGSFSMNVNPLANQPPR-COOH
2	TIFY8	mock	AT4G32570	TIFY8	3477	38766	74.2	361	9.4	2330	1	1	1	1074.52	2147.03	2	2147.03	-0.0017	258	279	0	114.79	31	37	2e-10	K	ADVIMALAGSSGGSWSTGLSHK	P	Oxidation (M)	NH2-ADVIM<Mox>ALAGSSGGSWSTGLSHK-COOH
2	TIFY8	mock	AT4G32570	TIFY8	3477	38766	74.2	361	9.4	2388	1	1	1	1096.03	2190.05	2	2190.06	-0.0008	178	198	1	193.17		37	2.8e-18	R	FKDENVGPSVIAQTAADEGSR	T		NH2-FKDENVGPSVIAQTAADEGSR-COOH
2	TIFY8	mock	AT4G32570	TIFY8	3477	38766	74.2	361	9.4	2639	1	1	1	774.031	2319.07	3	2319.07	-0.0042	238	257	0	37.55	25	36	0.0077	K	QMTIFYGGQAHVFDDVHPNK	A	Oxidation (M)	NH2-QM<Mox>TIFYGGQAHVFDDVHPNK-COOH
2	TIFY8	mock	AT4G32570	TIFY8	3477	38766	74.2	361	9.4	2688	1	1	1	1184.53	2367.05	2	2367.05	0.0034	120	139	0	87.54		34	5e-08	R	SNSDSHFTTQEHPETLHWSK	L		NH2-SNSDSHFTTQEHPETLHWSK-COOH
2	TIFY8	mock	AT4G32570	TIFY8	3477	38766	74.2	361	9.4	2695	1	1	1	1187.1	2372.18	2	2372.18	-0.003	258	281	1	114.3	31	37	2.2e-10	K	ADVIMALAGSSGGSWSTGLSHKPK	S	Oxidation (M)	NH2-ADVIM<Mox>ALAGSSGGSWSTGLSHKPK-COOH
2	TIFY8	mock	AT4G32570	TIFY8	3477	38766	74.2	361	9.4	2794	1	1	1	1291.12	2580.23	2	2580.23	-0.0029	58	85	0	168.71	32	37	7.6e-16	K	AAMTPSTASASSAGGLGGLSSTSDLVER	H		NH2-AAMTPSTASASSAGGLGGLSSTSDLVER-COOH
2	TIFY8	mock	AT3G11540	SPY	511	102790	16.7	914	5.98	809	1	1	1	569.293	1136.57	2	1136.57	0.0002	127	136	0	72.04	34	37	3.8e-06	R	LVEAAESYQK	A		NH2-LVEAAESYQK-COOH
2	TIFY8	mock	AT3G11540	SPY	511	102790	16.7	914	5.98	860	1	1	1	579.81	1157.61	2	1157.6	0.0019	164	174	0	67.52		36	8.5e-06	K	LAGNTQEGIQK	Y		NH2-LAGNTQEGIQK-COOH
2	TIFY8	mock	AT3G11540	SPY	511	102790	16.7	914	5.98	936	1	1	1	594.827	1187.64	2	1187.64	-0.0004	877	888	0	80.27		38	6.3e-07	R	VSVTGEATPSLK	A		NH2-VSVTGEATPSLK-COOH
2	TIFY8	mock	AT3G11540	SPY	511	102790	16.7	914	5.98	1028	1	1	1	611.307	1220.6	2	1220.6	-0.0006	26	38	0	53.24		38	0.00033	R	SSSSSAGVLSPSR	K		NH2-SSSSSAGVLSPSR-COOH
2	TIFY8	mock	AT3G11540	SPY	511	102790	16.7	914	5.98	1331	1	1	1	681.358	1360.7	2	1360.7	-0.0006	258	270	0	76.09		38	1.8e-06	K	NNMAIALTDLGTK	V		NH2-NNMAIALTDLGTK-COOH
2	TIFY8	mock	AT3G11540	SPY	511	102790	16.7	914	5.98	1494	1	1	1	721.863	1441.71	2	1441.71	0.0019	273	285	0	81.7	36	37	3.7e-07	K	LEGDVTQGVAYYK	K		NH2-LEGDVTQGVAYYK-COOH
2	TIFY8	mock	AT3G11540	SPY	511	102790	16.7	914	5.98	1540	1	1	1	739.91	1477.81	2	1477.8	0.0023	702	714	0	103.91		34	1.2e-09	R	FLTTLEQLGLESK	R		NH2-FLTTLEQLGLESK-COOH
2	TIFY8	mock	AT3G11540	SPY	511	102790	16.7	914	5.98	1560	1	1	1	750.351	1498.69	2	1498.69	-0.0001	93	105	0	73		35	1.9e-06	K	GNLAFDCFSEAIR	L		NH2-GNLAFDC<Cmm*>FSEAIR-COOH
2	TIFY8	mock	AT3G11540	SPY	511	102790	16.7	914	5.98	1646	1	1	1	792.903	1583.79	2	1583.79	0	59	72	0	113.72		37	2.2e-10	K	FADALALYEAMLEK	D		NH2-FADALALYEAMLEK-COOH
2	TIFY8	mock	AT3G11540	SPY	511	102790	16.7	914	5.98	2008	1	1	1	624.676	1871	3	1871.01	-0.0024	146	163	0	78.12		36	6.5e-07	K	PAAECLAIVLTDLGTSLK	L		NH2-PAAEC<Cmm*>LAIVLTDLGTSLK-COOH
2	TIFY8	mock	AT3G11540	SPY	511	102790	16.7	914	5.98	2785	1	1	1	849.107	2544.3	3	2544.3	-0.0008	584	606	0	65.94	28	36	1.3e-05	R	PAPVQVTWIGYPNTTGLPTVDYR	I		NH2-PAPVQVTWIGYPNTTGLPTVDYR-COOH
2	TIFY8	mock	AT4G14720	PPD2	412	35056	41.3	315	8.9	360	1	1	1	464.297	926.579	2	926.58	-0.0007	10	17	1	29.42		29	0.0091	K	SILEKPLK	L		NH2-SILEKPLK-COOH
2	TIFY8	mock	AT4G14720	PPD2	412	35056	41.3	315	8.9	538	1	1	1	515.301	1028.59	2	1028.59	0.0005	87	95	0	74.02		35	1.5e-06	R	VTTTLIEPR	N		NH2-VTTTLIEPR-COOH
2	TIFY8	mock	AT4G14720	PPD2	412	35056	41.3	315	8.9	1013	1	1	1	607.859	1213.7	2	1213.7	-0.0004	49	59	0	84.17		35	1.3e-07	K	SQAIQQVLSLK	A		NH2-SQAIQQVLSLK-COOH
2	TIFY8	mock	AT4G14720	PPD2	412	35056	41.3	315	8.9	1017	1	1	1	608.814	1215.61	2	1215.61	-0.0002	166	176	0	42.38	31	37	0.0031	K	VNVYDGVPPEK	A		NH2-VNVYDGVPPEK-COOH
2	TIFY8	mock	AT4G14720	PPD2	412	35056	41.3	315	8.9	1430	1	1	1	470.886	1409.63	3	1409.64	-0.0008	104	115	0	68.2		35	5.5e-06	R	IPLQEDDGACHR	R		NH2-IPLQEDDGAC<Cmm*>HR-COOH
2	TIFY8	mock	AT4G14720	PPD2	412	35056	41.3	315	8.9	1446	1	1	1	709.381	1416.75	2	1416.75	0.001	18	29	0	96.38		37	1.4e-08	K	LLTEEDISQLTR	E		NH2-LLTEEDISQLTR-COOH
2	TIFY8	mock	AT4G14720	PPD2	412	35056	41.3	315	8.9	1577	1	1	1	758.849	1515.68	2	1515.68	-0.0001	121	135	0	87.19		34	5.4e-08	R	SAEFSGSSGQFVADK	D		NH2-SAEFSGSSGQFVADK-COOH
2	TIFY8	mock	AT4G14720	PPD2	412	35056	41.3	315	8.9	1592	1	1	1	767.38	1532.75	2	1532.75	-0.001	60	74	0	70.3		38	6e-06	K	ALYEPGDDSGAGILR	K		NH2-ALYEPGDDSGAGILR-COOH
2	TIFY8	mock	AT4G14720	PPD2	412	35056	41.3	315	8.9	1661	1	1	1	797.899	1593.78	2	1593.78	0.0006	258	272	0	79.86	31	38	7.2e-07	K	APGVASSSLEMFLNR	Q	Oxidation (M)	NH2-APGVASSSLEM<Mox>FLNR-COOH
2	TIFY8	mock	AT4G14720	PPD2	412	35056	41.3	315	8.9	2709	1	1	1	796.398	2386.17	3	2386.17	-0.0022	179	200	0	61.13	24	37	4.5e-05	R	SIMHFAANPIDLPENGIFASSR	M		NH2-SIMHFAANPIDLPENGIFASSR-COOH
2	TIFY8	mock	AT4G28910	NINJA	369	45081	26.6	425	5.5	305	1	1	1	448.745	895.476	2	895.476	-0.0008	372	379	0	47.85		35	0.00056	R	TISGVTYR	Y		NH2-TISGVTYR-COOH
2	TIFY8	mock	AT4G28910	NINJA	369	45081	26.6	425	5.5	1586	1	1	1	763.32	1524.63	2	1524.63	-0.0008	199	212	0	65.28		29	2.6e-06	R	SNHGGSGTEEFTMR	N	Oxidation (M)	NH2-SNHGGSGTEEFTM<Mox>R-COOH
2	TIFY8	mock	AT4G28910	NINJA	369	45081	26.6	425	5.5	1683	1	1	1	809.912	1617.81	2	1617.81	-0.0009	276	292	0	113.72	37	38	2.7e-10	K	DGSGGIVALSQSPFAGR	V		NH2-DGSGGIVALSQSPFAGR-COOH
2	TIFY8	mock	AT4G28910	NINJA	369	45081	26.6	425	5.5	1733	1	1	1	554.949	1661.83	3	1661.83	-0.002	356	371	0	53.21	24	38	0.00033	R	PNLPWVSTTGSGPHGR	T		NH2-PNLPWVSTTGSGPHGR-COOH
2	TIFY8	mock	AT4G28910	NINJA	369	45081	26.6	425	5.5	2039	1	1	1	954.939	1907.86	2	1907.87	-0.0012	73	89	0	76.44		35	7.4e-07	R	SDSGQQPPQNFFNDLSK	A		NH2-SDSGQQPPQNFFNDLSK-COOH
2	TIFY8	mock	AT4G28910	NINJA	369	45081	26.6	425	5.5	2275	1	1	1	1062.56	2123.1	2	2123.1	-0.0011	179	197	1	88.22	32	37	7.9e-08	K	EVVRPPTDTNIVDNLTGQR	R		NH2-EVVRPPTDTNIVDNLTGQR-COOH
2	TIFY8	mock	AT4G28910	NINJA	369	45081	26.6	425	5.5	2627	1	1	1	771.319	2310.94	3	2310.94	-0.0011	404	425	0	70		27	6.1e-07	R	HASEEYVSPESSMGMTAASAHT	-	2 Oxidation (M)	NH2-HASEEYVSPESSM<Mox>GM<Mox>TAASAHT-COOH
2	TIFY8	mock	AT1G51690	ATB ALPHA	332	57526	18.9	513	5.47	66	1	1	1	381.728	761.442	2	761.444	-0.0013	62	67	0	36.19		35	0.0083	R	VVLFER	T		NH2-VVLFER-COOH
2	TIFY8	mock	AT1G51690	ATB ALPHA	332	57526	18.9	513	5.47	931	1	1	1	593.796	1185.58	2	1185.58	-0.0006	414	424	0	78.99		35	4.9e-07	R	AATGSYSNLFR	V		NH2-AATGSYSNLFR-COOH
2	TIFY8	mock	AT1G51690	ATB ALPHA	332	57526	18.9	513	5.47	1617	1	1	1	778.914	1555.81	2	1555.81	0.0003	336	349	0	126.23		36	1.2e-11	K	SFFTEIIASVSDIK	F		NH2-SFFTEIIASVSDIK-COOH
2	TIFY8	mock	AT1G51690	ATB ALPHA	332	57526	18.9	513	5.47	1637	1	1	1	526.627	1576.86	3	1576.86	0.0007	210	224	0	43.81		35	0.0016	R	LPVVVTSHESSPVAR	C		NH2-LPVVVTSHESSPVAR-COOH
2	TIFY8	mock	AT1G51690	ATB ALPHA	332	57526	18.9	513	5.47	1845	1	1	1	585.933	1754.78	3	1754.78	-0.0004	96	109	0	37.42		33	0.0042	K	TEFQSHDPEFDYLK	S		NH2-TEFQSHDPEFDYLK-COOH
2	TIFY8	mock	AT1G51690	ATB ALPHA	332	57526	18.9	513	5.47	1898	1	1	1	896.958	1791.9	2	1791.9	0.001	425	442	0	101.27	36	38	5.1e-09	R	VFGVAPGSTETATLEASR	N		NH2-VFGVAPGSTETATLEASR-COOH
2	TIFY8	mock	AT1G51690	ATB ALPHA	332	57526	18.9	513	5.47	2052	1	1	1	963.44	1924.87	2	1924.87	0.0008	469	487	0	118.26		35	4.8e-11	R	GSESPGVDGNTNALDYTTK	L		NH2-GSESPGVDGNTNALDYTTK-COOH
2	TIFY8	mock	AT4G32295	unknown	265	27551	53.8	238	8.81	106	1	1	1	398.276	794.538	2	794.538	-0.0002	54	60	0	49.65		20	1.1e-05	K	LPVVVLR	A		NH2-LPVVVLR-COOH
2	TIFY8	mock	AT4G32295	unknown	265	27551	53.8	238	8.81	415	1	1	0	485.731	969.448	2	969.448	0.0002	61	68	0	45.54		34	0.00078	R	AEEIMYSK	A		NH2-AEEIMYSK-COOH
2	TIFY8	mock	AT4G32295	unknown	265	27551	53.8	238	8.81	492	1	1	1	504.297	1006.58	2	1006.58	-0.0016	219	228	0	38.67		33	0.0033	R	LGPLGPPTQK	R		NH2-LGPLGPPTQK-COOH
2	TIFY8	mock	AT4G32295	unknown	265	27551	53.8	238	8.81	662	1	1	1	544.827	1087.64	2	1087.64	0	26	34	0	58.09		33	3.9e-05	R	GLLIQEIFR	I		NH2-GLLIQEIFR-COOH
2	TIFY8	mock	AT4G32295	unknown	265	27551	53.8	238	8.81	790	1	1	1	565.811	1129.61	2	1129.61	-0.0014	85	94	0	47.7		38	0.0011	R	TNDAINTIIR	L		NH2-TNDAINTIIR-COOH
2	TIFY8	mock	AT4G32295	unknown	265	27551	53.8	238	8.81	1280	1	1	1	665.332	1328.65	2	1328.65	-0.0007	35	45	0	60.98		36	3.6e-05	R	IVCEIHSQSTR	K		NH2-IVC<Cmm*>EIHSQSTR-COOH
2	TIFY8	mock	AT4G32295	unknown	265	27551	53.8	238	8.81	1462	1	1	1	713.827	1425.64	2	1425.64	0.0011	173	183	0	51.39		35	0.00023	K	YSAYPLCYSFR	P		NH2-YSAYPLC<Cmm*>YSFR-COOH
2	TIFY8	mock	AT4G32295	unknown	265	27551	53.8	238	8.81	1470	1	1	1	715.359	1428.7	2	1428.7	0.0003	160	172	0	88.03	33	37	8e-08	K	NLAVAQENCPVSK	Y		NH2-NLAVAQENC<Cmm*>PVSK-COOH
2	TIFY8	mock	AT4G32295	unknown	265	27551	53.8	238	8.81	2756	1	1	1	823.056	2466.15	3	2466.15	-0.006	196	218	0	45.15		36	0.0014	R	PASLIDATNGITFGGCECDLSLR	L		NH2-PASLIDATNGITFGGC<Cmm*>EC<Cmm*>DLSLR-COOH
2	TIFY8	mock	AT4G32295	unknown	265	27551	53.8	238	8.81	3044	1	1	1	986.804	2957.39	3	2957.39	0.0008	95	120	0	68.69	27	36	5.7e-06	R	LDETTETGEFLQPCIEAALHLGCTPR	R		NH2-LDETTETGEFLQPC<Cmm*>IEAALHLGC<Cmm*>TPR-COOH
2	TIFY8	mock	AT5G48160	OBE2	158	66126	7	574	6.43	671	1	1	1	545.808	1089.6	2	1089.6	-0.0009	149	158	0	89.71		37	5.6e-08	R	TDLSSVTLVR	A		NH2-TDLSSVTLVR-COOH
2	TIFY8	mock	AT5G48160	OBE2	158	66126	7	574	6.43	855	1	1	1	579.329	1156.64	2	1156.65	-0.0013	393	402	0	76.55		36	9.1e-07	R	IAEVVQETLR	K		NH2-IAEVVQETLR-COOH
2	TIFY8	mock	AT5G48160	OBE2	158	66126	7	574	6.43	944	1	1	1	596.264	1190.51	2	1190.52	-0.0031	383	392	0	34.55		32	0.0067	R	LMAPQDACNR	I	Oxidation (M)	NH2-LM<Mox>APQDAC<Cmm*>NR-COOH
2	TIFY8	mock	AT5G48160	OBE2	158	66126	7	574	6.43	1021	1	1	1	609.816	1217.62	2	1217.62	0.0001	111	120	0	62.5	35	38	4.1e-05	R	LPDEFLDELK	N		NH2-LPDEFLDELK-COOH
2	TIFY8	mock	AT4G23460	Adaptin family protein	123	99776	3.6	893	4.91	1362	1	1	1	690.344	1378.67	2	1378.68	-0.0067	120	130	0	50.43	29	38	0.00058	K	ITEYLCDPLQK	C		NH2-ITEYLC<Cmm*>DPLQK-COOH
2	TIFY8	mock	AT4G23460	Adaptin family protein	123	99776	3.6	893	4.91	2654	1	1	1	776.428	2326.26	3	2326.26	0.0025	284	304	0	70.08		33	2.1e-06	K	MAPPLVTLLSAEPEIQYVALR	N	Oxidation (M)	NH2-M<Mox>APPLVTLLSAEPEIQYVALR-COOH
2	TIFY8	mock	AT3G08530	Clathrin, heavy chain	117	194402	2.1	1703	5.25	506	1	1	1	508.274	1014.53	2	1014.53	-0.0004	998	1007	0	53.63		35	0.00017	K	SPEQVSAAVK	A		NH2-SPEQVSAAVK-COOH
2	TIFY8	mock	AT3G08530	Clathrin, heavy chain	117	194402	2.1	1703	5.25	1348	1	1	1	683.876	1365.74	2	1365.74	0.0007	368	380	0	43.9		35	0.0013	R	GNLPGAENLVVQR	F		NH2-GNLPGAENLVVQR-COOH
2	TIFY8	mock	AT3G08530	Clathrin, heavy chain	117	194402	2.1	1703	5.25	1480	1	1	1	718.375	1434.74	2	1434.74	0	1132	1144	0	87.02	32	38	1.5e-07	R	EGLVSDAIESFIR	A		NH2-EGLVSDAIESFIR-COOH
2	TIFY8	mock	AT3G63500	TTA2	113	101204	3.5	887	5.52	467	1	1	1	498.269	994.524	2	994.524	0.0001	633	640	0	39.34		36	0.0058	K	EVFLNFAR	E		NH2-EVFLNFAR-COOH
2	TIFY8	mock	AT3G63500	TTA2	113	101204	3.5	887	5.52	930	1	1	1	593.778	1185.54	2	1185.54	-0.0008	319	327	0	52.14		34	0.00016	K	YNENTVYQR	L		NH2-YNENTVYQR-COOH
2	TIFY8	mock	AT3G63500	TTA2	113	101204	3.5	887	5.52	1634	1	1	1	787.407	1572.8	2	1572.8	-0.0017	469	482	0	93.24		37	2.8e-08	K	NVQLGAFQDALQNR	T		NH2-NVQLGAFQDALQNR-COOH
2	TIFY8	mock	AT3G24150	unknown	88	38771	7.3	343	8.16	76	1	1	1	384.273	766.531	2	766.532	-0.0005	54	60	0	33.05		20	0.0005	K	LPVVVLK	A		NH2-LPVVVLK-COOH
2	TIFY8	mock	AT3G24150	unknown	88	38771	7.3	343	8.16	415	1	0	0	485.731	969.448	2	969.448	0.0002	61	68	0	45.54		34	0.00078	K	AEEIMYSK	A		NH2-AEEIMYSK-COOH
2	TIFY8	mock	AT3G24150	unknown	88	38771	7.3	343	8.16	786	1	1	1	565.314	1128.61	2	1128.61	-0.0005	85	94	0	65.23		36	1.4e-05	R	VNDAIDTIIR	R		NH2-VNDAIDTIIR-COOH
3	TIFY8	JA	AT4G32570	TIFY8	3858	38766	66.5	361	9.4	488	1	1	1	513.77	1025.52	2	1025.53	-0.0007	335	343	0	60.03		36	4.3e-05	R	EHQGSIISR	G		NH2-EHQGSIISR-COOH
3	TIFY8	JA	AT4G32570	TIFY8	3858	38766	66.5	361	9.4	788	1	1	1	576.769	1151.52	2	1151.52	0.0002	103	113	0	85.47		36	1.1e-07	R	SDVSGSIMSNR	F		NH2-SDVSGSIMSNR-COOH
3	TIFY8	JA	AT4G32570	TIFY8	3858	38766	66.5	361	9.4	829	1	1	1	585.776	1169.54	2	1169.54	-0.0006	293	303	0	81.69		34	2e-07	K	LGQMYEGGSSK	E	Methyl (DE)	NH2-LGQMYE<Met>GGSSK-COOH
3	TIFY8	JA	AT4G32570	TIFY8	3858	38766	66.5	361	9.4	843	1	1	1	588.824	1175.63	2	1175.63	-0.0006	26	35	0	64.54		38	2.3e-05	K	LLFHDFLGSK	N		NH2-LLFHDFLGSK-COOH
3	TIFY8	JA	AT4G32570	TIFY8	3858	38766	66.5	361	9.4	1025	1	1	1	631.298	1260.58	2	1260.58	0.0006	304	313	0	45.81		35	0.00088	K	ETPQMPPEFR	A	Methyl (DE); Oxidation (M)	NH2-ETPQM<Mox>PPE<Met>FR-COOH
3	TIFY8	JA	AT4G32570	TIFY8	3858	38766	66.5	361	9.4	1098	1	1	1	646.814	1291.61	2	1291.62	-0.0019	218	229	0	61.37		37	3.8e-05	K	LESFAPSNTGNR	K		NH2-LESFAPSNTGNR-COOH
3	TIFY8	JA	AT4G32570	TIFY8	3858	38766	66.5	361	9.4	1298	1	1	1	700.833	1399.65	2	1399.65	0.0001	36	48	0	76.03		35	8.8e-07	K	NPTLASTSMADHR	L		NH2-NPTLASTSMADHR-COOH
3	TIFY8	JA	AT4G32570	TIFY8	3858	38766	66.5	361	9.4	1473	1	1	1	761.882	1521.75	2	1521.75	-0.0004	203	217	0	68.58	28	38	9e-06	K	GPGILSSFTMPNSSK	L		NH2-GPGILSSFTMPNSSK-COOH
3	TIFY8	JA	AT4G32570	TIFY8	3858	38766	66.5	361	9.4	1763	1	1	1	881.441	1760.87	2	1760.87	-0.0024	86	102	0	139.98		38	6.6e-13	R	HSGGGNHLDGIQLFGPR	S		NH2-HSGGGNHLDGIQLFGPR-COOH
3	TIFY8	JA	AT4G32570	TIFY8	3858	38766	66.5	361	9.4	1954	1	1	1	958.453	1914.89	2	1914.89	-0.0003	180	198	0	143.04		36	2.2e-13	K	DENVGPSVIAQTAADEGSR	T		NH2-DENVGPSVIAQTAADEGSR-COOH
3	TIFY8	JA	AT4G32570	TIFY8	3858	38766	66.5	361	9.4	2064	1	1	1	1006.98	2011.95	2	2011.95	-0.0028	143	161	0	115.33	30	37	1.6e-10	R	NGPGSFSMNVNPLANQPPR	G	Oxidation (M)	NH2-NGPGSFSM<Mox>NVNPLANQPPR-COOH
3	TIFY8	JA	AT4G32570	TIFY8	3858	38766	66.5	361	9.4	2221	1	1	1	1074.52	2147.03	2	2147.03	-0.0005	258	279	0	102.3	27	37	3.5e-09	K	ADVIMALAGSSGGSWSTGLSHK	P	Oxidation (M)	NH2-ADVIM<Mox>ALAGSSGGSWSTGLSHK-COOH
3	TIFY8	JA	AT4G32570	TIFY8	3858	38766	66.5	361	9.4	2271	1	1	1	1096.03	2190.05	2	2190.06	-0.0006	178	198	1	200.42		37	5.2e-19	R	FKDENVGPSVIAQTAADEGSR	T		NH2-FKDENVGPSVIAQTAADEGSR-COOH
3	TIFY8	JA	AT4G32570	TIFY8	3858	38766	66.5	361	9.4	2538	1	1	1	1160.54	2319.07	2	2319.07	0.0006	238	257	0	82.64	26	36	2.4e-07	K	QMTIFYGGQAHVFDDVHPNK	A	Oxidation (M)	NH2-QM<Mox>TIFYGGQAHVFDDVHPNK-COOH
3	TIFY8	JA	AT4G32570	TIFY8	3858	38766	66.5	361	9.4	2576	1	1	1	1184.53	2367.05	2	2367.05	-0.001	120	139	0	90.96	28	34	2.2e-08	R	SNSDSHFTTQEHPETLHWSK	L		NH2-SNSDSHFTTQEHPETLHWSK-COOH
3	TIFY8	JA	AT4G32570	TIFY8	3858	38766	66.5	361	9.4	2585	1	1	1	791.733	2372.18	3	2372.18	-0.0032	258	281	1	63.59		37	2.5e-05	K	ADVIMALAGSSGGSWSTGLSHKPK	S	Oxidation (M)	NH2-ADVIM<Mox>ALAGSSGGSWSTGLSHKPK-COOH
3	TIFY8	JA	AT4G32570	TIFY8	3858	38766	66.5	361	9.4	2695	1	1	1	1291.12	2580.23	2	2580.23	-0.0005	58	85	0	183.41	35	37	2.5e-17	K	AAMTPSTASASSAGGLGGLSSTSDLVER	H		NH2-AAMTPSTASASSAGGLGGLSSTSDLVER-COOH
3	TIFY8	JA	AT3G11540	SPY	940	102790	28.7	914	5.98	237	1	1	1	434.238	866.461	2	866.461	-0.0002	76	83	0	44.43		36	0.0015	K	NVEAHIGK	G		NH2-NVEAHIGK-COOH
3	TIFY8	JA	AT3G11540	SPY	940	102790	28.7	914	5.98	249	1	1	1	436.261	870.508	2	870.508	0.0003	670	676	0	34.32		33	0.0085	K	VLQVWAR	I		NH2-VLQVWAR-COOH
3	TIFY8	JA	AT3G11540	SPY	940	102790	28.7	914	5.98	273	1	1	1	447.282	892.549	2	892.549	-0.0004	780	788	0	47.83		27	9.9e-05	K	VGLGHLVAK	N		NH2-VGLGHLVAK-COOH
3	TIFY8	JA	AT3G11540	SPY	940	102790	28.7	914	5.98	378	1	1	1	482.298	962.581	2	962.58	0.0008	515	523	0	66.84		28	1.6e-06	K	VVVYSAVVK	A		NH2-VVVYSAVVK-COOH
3	TIFY8	JA	AT3G11540	SPY	940	102790	28.7	914	5.98	504	1	1	1	517.244	1032.47	2	1032.47	0.0001	2	10	0	50.14		34	0.00029	M	VGLEDDTER	E		NH2-VGLEDDTER-COOH
3	TIFY8	JA	AT3G11540	SPY	940	102790	28.7	914	5.98	560	1	1	1	531.274	1060.53	2	1060.53	-0.0003	84	92	0	47.76		38	0.0012	K	GICLQTQNK	G		NH2-GIC<Cmm*>LQTQNK-COOH
3	TIFY8	JA	AT3G11540	SPY	940	102790	28.7	914	5.98	756	1	1	1	569.293	1136.57	2	1136.57	0.0012	127	136	0	72.88		37	3.1e-06	R	LVEAAESYQK	A		NH2-LVEAAESYQK-COOH
3	TIFY8	JA	AT3G11540	SPY	940	102790	28.7	914	5.98	806	1	1	1	579.81	1157.61	2	1157.6	0.001	164	174	0	66.95	34	36	1e-05	K	LAGNTQEGIQK	Y		NH2-LAGNTQEGIQK-COOH
3	TIFY8	JA	AT3G11540	SPY	940	102790	28.7	914	5.98	950	1	1	1	611.307	1220.6	2	1220.6	-0.0006	26	38	0	78.3		38	1e-06	R	SSSSSAGVLSPSR	K		NH2-SSSSSAGVLSPSR-COOH
3	TIFY8	JA	AT3G11540	SPY	940	102790	28.7	914	5.98	1051	1	1	1	636.819	1271.62	2	1271.62	-0.0003	607	618	0	57.86		36	7.1e-05	R	ITDSLADPPDTK	Q		NH2-ITDSLADPPDTK-COOH
3	TIFY8	JA	AT3G11540	SPY	940	102790	28.7	914	5.98	1228	1	1	1	681.358	1360.7	2	1360.7	-0.0009	258	270	0	99.52		38	8.2e-09	K	NNMAIALTDLGTK	V		NH2-NNMAIALTDLGTK-COOH
3	TIFY8	JA	AT3G11540	SPY	940	102790	28.7	914	5.98	1382	1	1	1	721.862	1441.71	2	1441.71	0.0016	273	285	0	104.26		37	2e-09	K	LEGDVTQGVAYYK	K		NH2-LEGDVTQGVAYYK-COOH
3	TIFY8	JA	AT3G11540	SPY	940	102790	28.7	914	5.98	1429	1	1	1	739.91	1477.81	2	1477.8	0.0027	702	714	0	95.66		34	8.1e-09	R	FLTTLEQLGLESK	R		NH2-FLTTLEQLGLESK-COOH
3	TIFY8	JA	AT3G11540	SPY	940	102790	28.7	914	5.98	1450	1	1	1	750.351	1498.69	2	1498.69	0.0001	93	105	0	67.56		35	6.4e-06	K	GNLAFDCFSEAIR	L		NH2-GNLAFDC<Cmm*>FSEAIR-COOH
3	TIFY8	JA	AT3G11540	SPY	940	102790	28.7	914	5.98	1540	1	1	1	792.903	1583.79	2	1583.79	0.0007	59	72	0	128.31		37	7.5e-12	K	FADALALYEAMLEK	D		NH2-FADALALYEAMLEK-COOH
3	TIFY8	JA	AT3G11540	SPY	940	102790	28.7	914	5.98	1566	1	1	1	804.9	1607.79	2	1607.79	-0.001	438	451	0	74.96	29	38	2.1e-06	R	LLAMNYINEGLDDK	L		NH2-LLAMNYINEGLDDK-COOH
3	TIFY8	JA	AT3G11540	SPY	940	102790	28.7	914	5.98	1642	1	1	1	832.933	1663.85	2	1663.85	-0.0006	40	54	0	80.94		38	5.4e-07	K	VTQGNDTLSYANILR	A		NH2-VTQGNDTLSYANILR-COOH
3	TIFY8	JA	AT3G11540	SPY	940	102790	28.7	914	5.98	1920	1	1	1	624.676	1871.01	3	1871.01	-0.0001	146	163	0	85.08		36	1.3e-07	K	PAAECLAIVLTDLGTSLK	L		NH2-PAAEC<Cmm*>LAIVLTDLGTSLK-COOH
3	TIFY8	JA	AT3G11540	SPY	940	102790	28.7	914	5.98	2302	1	1	1	1105.58	2209.15	2	2209.15	-0.0039	389	408	0	129.84	34	36	4.3e-12	K	AILANPTYAEAFNNLGVLYR	D		NH2-AILANPTYAEAFNNLGVLYR-COOH
3	TIFY8	JA	AT3G11540	SPY	940	102790	28.7	914	5.98	2684	1	1	1	849.107	2544.3	3	2544.3	-0.0023	584	606	0	70.22	30	36	4.7e-06	R	PAPVQVTWIGYPNTTGLPTVDYR	I		NH2-PAPVQVTWIGYPNTTGLPTVDYR-COOH
3	TIFY8	JA	AT3G11540	SPY	940	102790	28.7	914	5.98	2891	1	1	1	941.494	2821.46	3	2821.46	-0.0008	137	163	1	54.48	31	35	0.00013	K	ALMADASYKPAAECLAIVLTDLGTSLK	L		NH2-ALMADASYKPAAEC<Cmm*>LAIVLTDLGTSLK-COOH
3	TIFY8	JA	AT4G28910	NINJA	608	45081	46.1	425	5.5	1460	1	1	1	755.323	1508.63	2	1508.63	-0.0005	199	212	0	83.18		30	5.5e-08	R	SNHGGSGTEEFTMR	N		NH2-SNHGGSGTEEFTMR-COOH
3	TIFY8	JA	AT4G28910	NINJA	608	45081	46.1	425	5.5	1573	1	1	1	809.913	1617.81	2	1617.81	-0.0002	276	292	0	135.87	37	38	1.6e-12	K	DGSGGIVALSQSPFAGR	V		NH2-DGSGGIVALSQSPFAGR-COOH
3	TIFY8	JA	AT4G28910	NINJA	608	45081	46.1	425	5.5	1630	1	1	1	554.949	1661.83	3	1661.83	-0.0007	356	371	0	76.13	26	38	1.6e-06	R	PNLPWVSTTGSGPHGR	T		NH2-PNLPWVSTTGSGPHGR-COOH
3	TIFY8	JA	AT4G28910	NINJA	608	45081	46.1	425	5.5	1949	1	1	1	954.939	1907.86	2	1907.87	-0.0012	73	89	0	93.38		35	1.5e-08	R	SDSGQQPPQNFFNDLSK	A		NH2-SDSGQQPPQNFFNDLSK-COOH
3	TIFY8	JA	AT4G28910	NINJA	608	45081	46.1	425	5.5	2178	1	1	1	1062.56	2123.1	2	2123.1	0.0009	179	197	1	88.02		36	7.8e-08	K	EVVRPPTDTNIVDNLTGQR	R		NH2-EVVRPPTDTNIVDNLTGQR-COOH
3	TIFY8	JA	AT4G28910	NINJA	608	45081	46.1	425	5.5	2346	1	1	1	739.693	2216.06	3	2216.06	-0.001	90	109	1	68.58	30	37	7.5e-06	K	APTTEAEASTKPLWVEDESR	K		NH2-APTTEAEASTKPLWVEDESR-COOH
3	TIFY8	JA	AT4G28910	NINJA	608	45081	46.1	425	5.5	2530	1	1	1	771.319	2310.93	3	2310.94	-0.0021	404	425	0	88.17		27	9.1e-09	R	HASEEYVSPESSMGMTAASAHT	-	2 Oxidation (M)	NH2-HASEEYVSPESSM<Mox>GM<Mox>TAASAHT-COOH
3	TIFY8	JA	AT4G28910	NINJA	608	45081	46.1	425	5.5	3130	1	1	1	830.111	3316.42	4	3316.42	-0.0037	145	178	0	35.71	25	29	0.0024	K	ASHVSTATDEGSTAENEDVAESEVGGGSSSNHAK	E		NH2-ASHVSTATDEGSTAENEDVAESEVGGGSSSNHAK-COOH
3	TIFY8	JA	AT4G28910	NINJA	608	45081	46.1	425	5.5	3264	1	1	1	978.986	3911.92	4	3911.92	-0.0024	239	275	0	61.33	24	35	2.4e-05	K	ESGQHAAATSLLQPNANAGNLPIMFGYSPVQLPMLDK	D	2 Oxidation (M)	NH2-ESGQHAAATSLLQPNANAGNLPIM<Mox>FGYSPVQLPM<Mox>LDK-COOH
3	TIFY8	JA	AT4G14720	PPD2	601	35056	48.6	315	8.9	323	1	1	1	464.297	926.58	2	926.58	0	10	17	1	46.18		28	0.00019	K	SILEKPLK	L		NH2-SILEKPLK-COOH
3	TIFY8	JA	AT4G14720	PPD2	601	35056	48.6	315	8.9	495	1	1	1	515.301	1028.59	2	1028.59	-0.0002	87	95	0	59.42		36	4.8e-05	R	VTTTLIEPR	N		NH2-VTTTLIEPR-COOH
3	TIFY8	JA	AT4G14720	PPD2	601	35056	48.6	315	8.9	934	1	1	0	607.859	1213.7	2	1213.7	-0.0006	49	59	0	70.13		35	3.4e-06	K	SQAIQQVLSLK	A		NH2-SQAIQQVLSLK-COOH
3	TIFY8	JA	AT4G14720	PPD2	601	35056	48.6	315	8.9	938	1	1	1	608.815	1215.61	2	1215.61	0.0012	166	176	0	53.03		37	0.00027	K	VNVYDGVPPEK	A		NH2-VNVYDGVPPEK-COOH
3	TIFY8	JA	AT4G14720	PPD2	601	35056	48.6	315	8.9	1322	1	1	1	705.824	1409.63	2	1409.64	-0.0013	104	115	0	83.73		35	1.6e-07	R	IPLQEDDGACHR	R		NH2-IPLQEDDGAC<Cmm*>HR-COOH
3	TIFY8	JA	AT4G14720	PPD2	601	35056	48.6	315	8.9	1337	1	1	0	709.381	1416.75	2	1416.75	0.0012	18	29	0	110.5		38	5.7e-10	K	LLTEEDISQLTR	E		NH2-LLTEEDISQLTR-COOH
3	TIFY8	JA	AT4G14720	PPD2	601	35056	48.6	315	8.9	1467	1	1	1	758.849	1515.68	2	1515.68	-0.0005	121	135	0	105.12		34	8.6e-10	R	SAEFSGSSGQFVADK	D		NH2-SAEFSGSSGQFVADK-COOH
3	TIFY8	JA	AT4G14720	PPD2	601	35056	48.6	315	8.9	1479	1	1	1	767.381	1532.75	2	1532.75	-0.0003	60	74	0	75.27		38	1.9e-06	K	ALYEPGDDSGAGILR	K		NH2-ALYEPGDDSGAGILR-COOH
3	TIFY8	JA	AT4G14720	PPD2	601	35056	48.6	315	8.9	1551	1	1	1	797.898	1593.78	2	1593.78	-0.0002	258	272	0	84.04	29	38	2.7e-07	K	APGVASSSLEMFLNR	Q	Oxidation (M)	NH2-APGVASSSLEM<Mox>FLNR-COOH
3	TIFY8	JA	AT4G14720	PPD2	601	35056	48.6	315	8.9	2601	1	1	0	796.398	2386.17	3	2386.17	-0.0023	179	200	0	75.15	26	37	1.8e-06	R	SIMHFAANPIDLPENGIFASSR	M		NH2-SIMHFAANPIDLPENGIFASSR-COOH
3	TIFY8	JA	AT4G14720	PPD2	601	35056	48.6	315	8.9	2683	1	1	1	847.363	2539.07	3	2539.07	-0.0032	276	298	0	70.45		29	8.8e-07	R	MNAAYSQNLSGTGHCESPENQTK	S	Oxidation (M)	NH2-M<Mox>NAAYSQNLSGTGHC<Cmm*>ESPENQTK-COOH
3	TIFY8	JA	AT1G51690	ATB ALPHA	438	57526	30	513	5.47	66	1	1	1	381.729	761.443	2	761.444	-0.0003	62	67	0	37.8		35	0.0057	R	VVLFER	T		NH2-VVLFER-COOH
3	TIFY8	JA	AT1G51690	ATB ALPHA	438	57526	30	513	5.47	380	1	1	1	485.244	968.474	2	968.472	0.0022	22	29	0	54.64		35	0.00013	R	FSQVFGER	S		NH2-FSQVFGER-COOH
3	TIFY8	JA	AT1G51690	ATB ALPHA	438	57526	30	513	5.47	868	1	1	1	593.796	1185.58	2	1185.58	-0.0006	414	424	0	69.68		35	4.1e-06	R	AATGSYSNLFR	V		NH2-AATGSYSNLFR-COOH
3	TIFY8	JA	AT1G51690	ATB ALPHA	438	57526	30	513	5.47	890	1	1	1	597.747	1193.48	2	1193.48	-0.0001	153	162	0	64.07		28	2.8e-06	K	ICDMNSDPSR	T		NH2-IC<Cmm*>DMNSDPSR-COOH
3	TIFY8	JA	AT1G51690	ATB ALPHA	438	57526	30	513	5.47	975	1	1	1	617.802	1233.59	2	1233.59	0.0022	79	88	0	57.49		37	0.0001	R	ELEEADYPLR	H		NH2-ELEEADYPLR-COOH
3	TIFY8	JA	AT1G51690	ATB ALPHA	438	57526	30	513	5.47	1506	1	1	1	778.914	1555.81	2	1555.81	0.0002	336	349	0	127.99		36	7.8e-12	K	SFFTEIIASVSDIK	F		NH2-SFFTEIIASVSDIK-COOH
3	TIFY8	JA	AT1G51690	ATB ALPHA	438	57526	30	513	5.47	1525	1	1	1	526.627	1576.86	3	1576.86	0.0008	210	224	0	56.7		35	8.1e-05	R	LPVVVTSHESSPVAR	C		NH2-LPVVVTSHESSPVAR-COOH
3	TIFY8	JA	AT1G51690	ATB ALPHA	438	57526	30	513	5.47	1759	1	1	1	585.933	1754.78	3	1754.78	-0.0005	96	109	0	37.75		33	0.0039	K	TEFQSHDPEFDYLK	S		NH2-TEFQSHDPEFDYLK-COOH
3	TIFY8	JA	AT1G51690	ATB ALPHA	438	57526	30	513	5.47	1808	1	1	1	896.959	1791.9	2	1791.9	0.0024	425	442	0	101.14	34	38	5.8e-09	R	VFGVAPGSTETATLEASR	N		NH2-VFGVAPGSTETATLEASR-COOH
3	TIFY8	JA	AT1G51690	ATB ALPHA	438	57526	30	513	5.47	1963	1	1	1	963.44	1924.87	2	1924.87	0.0005	469	487	0	125.23		34	9.5e-12	R	GSESPGVDGNTNALDYTTK	L		NH2-GSESPGVDGNTNALDYTTK-COOH
3	TIFY8	JA	AT1G51690	ATB ALPHA	438	57526	30	513	5.47	2999	1	1	1	1025.15	3072.43	3	3072.43	-0.0005	30	58	0	42.85	29	35	0.0019	R	SAGEEVQEVDIISAIEFDNSGNHLATGDR	G		NH2-SAGEEVQEVDIISAIEFDNSGNHLATGDR-COOH
3	TIFY8	JA	AT4G32295	unknown	417	27551	48.7	238	8.81	101	1	1	1	398.276	794.538	2	794.538	-0.0001	54	60	0	42.58		20	5.5e-05	K	LPVVVLR	A		NH2-LPVVVLR-COOH
3	TIFY8	JA	AT4G32295	unknown	417	27551	48.7	238	8.81	382	1	1	0	485.731	969.448	2	969.448	0.0006	61	68	0	57.7		34	4.7e-05	R	AEEIMYSK	A		NH2-AEEIMYSK-COOH
3	TIFY8	JA	AT4G32295	unknown	417	27551	48.7	238	8.81	454	1	1	1	504.297	1006.58	2	1006.58	-0.0011	219	228	0	41.42		32	0.0013	R	LGPLGPPTQK	R		NH2-LGPLGPPTQK-COOH
3	TIFY8	JA	AT4G32295	unknown	417	27551	48.7	238	8.81	623	1	1	1	544.827	1087.64	2	1087.64	-0.0002	26	34	0	57.59		33	4.3e-05	R	GLLIQEIFR	I		NH2-GLLIQEIFR-COOH
3	TIFY8	JA	AT4G32295	unknown	417	27551	48.7	238	8.81	739	1	1	1	565.811	1129.61	2	1129.61	-0.0014	85	94	0	55.72		38	0.00018	R	TNDAINTIIR	L		NH2-TNDAINTIIR-COOH
3	TIFY8	JA	AT4G32295	unknown	417	27551	48.7	238	8.81	1091	1	1	1	644.764	1287.51	2	1287.51	0.002	69	79	0	69.28		27	6.3e-07	K	ANSEAEYMDMK	T		NH2-ANSEAEYMDMK-COOH
3	TIFY8	JA	AT4G32295	unknown	417	27551	48.7	238	8.81	1174	1	1	1	665.332	1328.65	2	1328.65	-0.0013	35	45	0	84.76		36	1.4e-07	R	IVCEIHSQSTR	K		NH2-IVC<Cmm*>EIHSQSTR-COOH
3	TIFY8	JA	AT4G32295	unknown	417	27551	48.7	238	8.81	1351	1	1	1	713.826	1425.64	2	1425.64	-0.0011	173	183	0	68.59		34	4.3e-06	K	YSAYPLCYSFR	P		NH2-YSAYPLC<Cmm*>YSFR-COOH
3	TIFY8	JA	AT4G32295	unknown	417	27551	48.7	238	8.81	1358	1	1	1	715.358	1428.7	2	1428.7	-0.0016	160	172	0	90.47	36	37	4.6e-08	K	NLAVAQENCPVSK	Y		NH2-NLAVAQENC<Cmm*>PVSK-COOH
3	TIFY8	JA	AT4G32295	unknown	417	27551	48.7	238	8.81	2953	1	1	1	986.804	2957.39	3	2957.39	-0.0002	95	120	0	97.42	31	36	7.5e-09	R	LDETTETGEFLQPCIEAALHLGCTPR	R		NH2-LDETTETGEFLQPC<Cmm*>IEAALHLGC<Cmm*>TPR-COOH
3	TIFY8	JA	AT1G15750	TOPLESS	218	125075	5	1131	6.8	589	1	1	1	536.811	1071.61	2	1071.61	-0.0002	150	158	0	62.03		37	3.2e-05	K	LIEANPLFR	D		NH2-LIEANPLFR-COOH
3	TIFY8	JA	AT1G15750	TOPLESS	218	125075	5	1131	6.8	1125	1	1	1	653.309	1304.6	2	1304.6	-0.0003	748	758	0	42.67		36	0.0022	K	LTEVSEPSQCR	S		NH2-LTEVSEPSQC<Cmm*>R-COOH
3	TIFY8	JA	AT1G15750	TOPLESS	218	125075	5	1131	6.8	1744	1	1	1	868.48	1734.94	2	1734.94	0.0002	7	20	0	112.72		34	1.6e-10	R	ELVFLILQFLDEEK	F		NH2-ELVFLILQFLDEEK-COOH
3	TIFY8	JA	AT1G15750	TOPLESS	218	125075	5	1131	6.8	2027	1	1	1	660.008	1977	3	1977	-0.0004	690	711	0	94.02	34	38	2.5e-08	K	PAINSIAAAAAAAATSAGHADR	S		NH2-PAINSIAAAAAAAATSAGHADR-COOH
3	TIFY8	JA	AT5G06600	UBP12	193	131152	8	1116	5.51	37	1	0	0	365.747	729.479	2	729.479	0.0003	86	91	0	37.8		31	0.0022	R	ILIFPK	G		NH2-ILIFPK-COOH
3	TIFY8	JA	AT5G06600	UBP12	193	131152	8	1116	5.51	590	1	0	0	537.254	1072.49	2	1072.49	0.0001	980	988	0	38.63		33	0.0029	R	AEEIPEEEK	N		NH2-AEEIPEEEK-COOH
3	TIFY8	JA	AT5G06600	UBP12	193	131152	8	1116	5.51	988	1	0	0	620.315	1238.61	2	1238.61	0.0004	253	263	0	69.14	33	37	6.6e-06	K	LQYNDTSVATK	E		NH2-LQYNDTSVATK-COOH
3	TIFY8	JA	AT5G06600	UBP12	193	131152	8	1116	5.51	1055	1	0	0	638.298	1274.58	2	1274.58	-0.0006	184	193	0	45.2		34	0.00089	K	VLDYWSYDSK	K		NH2-VLDYWSYDSK-COOH
3	TIFY8	JA	AT5G06600	UBP12	193	131152	8	1116	5.51	1118	1	0	0	651.849	1301.68	2	1301.68	0.0001	925	936	0	73.25		37	3e-06	K	QSTVGDVINELK	T		NH2-QSTVGDVINELK-COOH
3	TIFY8	JA	AT5G06600	UBP12	193	131152	8	1116	5.51	1409	1	0	0	731.841	1461.67	2	1461.67	-0.0004	848	859	0	63.12		35	1.8e-05	R	LTSHNCYSQQPK	P		NH2-LTSHNC<Cmm*>YSQQPK-COOH
3	TIFY8	JA	AT5G06600	UBP12	193	131152	8	1116	5.51	3199	1	1	1	1120.88	3359.63	3	3359.63	-0.0002	1005	1033	0	62.63	26	36	2.4e-05	K	ETGQNQQVQNFGEPFFLVIHEGETLEEIK	N		NH2-ETGQNQQVQNFGEPFFLVIHEGETLEEIK-COOH
3	TIFY8	JA	AT3G08530	Clathrin, heavy chain	182	194402	4.9	1703	5.25	469	1	1	1	508.274	1014.53	2	1014.53	-0.0012	998	1007	0	58.79		35	5.2e-05	K	SPEQVSAAVK	A		NH2-SPEQVSAAVK-COOH
3	TIFY8	JA	AT3G08530	Clathrin, heavy chain	182	194402	4.9	1703	5.25	1371	1	1	1	718.375	1434.74	2	1434.74	0.0002	1132	1144	0	90.15	34	38	7e-08	R	EGLVSDAIESFIR	A		NH2-EGLVSDAIESFIR-COOH
3	TIFY8	JA	AT3G08530	Clathrin, heavy chain	182	194402	4.9	1703	5.25	1591	1	1	1	814.449	1626.88	2	1626.88	0.0008	983	997	0	44.85	31	35	0.0011	R	QLIDQVVSTALPESK	S		NH2-QLIDQVVSTALPESK-COOH
3	TIFY8	JA	AT3G08530	Clathrin, heavy chain	182	194402	4.9	1703	5.25	2706	1	1	1	865.75	2594.23	3	2594.23	-0.0016	896	917	0	63	28	37	2.7e-05	K	IIIDSNNNPEHFLTTNPYYDSK	V		NH2-IIIDSNNNPEHFLTTNPYYDSK-COOH
3	TIFY8	JA	AT3G08530	Clathrin, heavy chain	182	194402	4.9	1703	5.25	2747	1	1	1	887.818	2660.43	3	2660.43	0.0003	414	437	0	50.54	29	32	0.00015	K	FQSVPVQAGQTPPLLQYFGTLLTR	G		NH2-FQSVPVQAGQTPPLLQYFGTLLTR-COOH
3	TIFY8	JA	AT5G48160	OBE2	168	66126	5.2	574	6.43	627	1	1	1	545.809	1089.6	2	1089.6	0.0001	149	158	0	93.02		36	2.5e-08	R	TDLSSVTLVR	A		NH2-TDLSSVTLVR-COOH
3	TIFY8	JA	AT5G48160	OBE2	168	66126	5.2	574	6.43	803	1	1	1	579.329	1156.64	2	1156.65	-0.001	393	402	0	88.92		36	5.2e-08	R	IAEVVQETLR	K		NH2-IAEVVQETLR-COOH
3	TIFY8	JA	AT5G48160	OBE2	168	66126	5.2	574	6.43	943	1	1	1	609.816	1217.62	2	1217.62	-0.0009	111	120	0	58.37	36	38	0.00011	R	LPDEFLDELK	N		NH2-LPDEFLDELK-COOH
3	TIFY8	JA	AT2G42500	PP2A-3/PP2A-4	163	36437	20.1	313	4.98	354	1	1	1	476.238	950.461	2	950.461	-0.0001	141	148	0	66.78		37	1.1e-05	K	YGNANVWK	I		NH2-YGNANVWK-COOH
3	TIFY8	JA	AT2G42500	PP2A-3/PP2A-4	163	36437	20.1	313	4.98	364	1	1	1	478.761	955.507	2	955.509	-0.0014	26	33	0	48		34	0.0005	K	PLSEQQVR	A		NH2-PLSEQQVR-COOH
3	TIFY8	JA	AT2G42500	PP2A-3/PP2A-4	163	36437	20.1	313	4.98	1399	1	1	1	728.87	1455.72	2	1455.73	-0.0009	287	298	0	54.64	31	37	0.00018	R	NHTFIQFEPAPR	R		NH2-NHTFIQFEPAPR-COOH
3	TIFY8	JA	AT2G42500	PP2A-3/PP2A-4	163	36437	20.1	313	4.98	1807	1	1	1	896.421	1790.83	2	1790.83	-0.0025	126	139	0	89.46		36	5.1e-08	R	QITQVYGFYDECLR	K		NH2-QITQVYGFYDEC<Cmm*>LR-COOH
3	TIFY8	JA	AT2G42500	PP2A-3/PP2A-4	163	36437	20.1	313	4.98	2656	1	1	1	832.37	2494.09	3	2494.09	-0.0003	190	210	0	40.46	32	32	0.0018	R	VQEVPHEGPMCDLLWSDPDDR	C		NH2-VQEVPHEGPMC<Cmm*>DLLWSDPDDR-COOH
3	TIFY8	JA	AT4G23460	Adaptin family protein	142	99776	4.7	893	4.91	945	1	1	1	609.839	1217.66	2	1217.67	-0.0013	350	359	0	54.34		36	0.00016	R	NIDQVLLEFK	E		NH2-NIDQVLLEFK-COOH
3	TIFY8	JA	AT4G23460	Adaptin family protein	142	99776	4.7	893	4.91	1261	1	1	1	690.347	1378.68	2	1378.68	-0.001	120	130	0	54.48	33	38	0.00024	K	ITEYLCDPLQK	C		NH2-ITEYLC<Cmm*>DPLQK-COOH
3	TIFY8	JA	AT4G23460	Adaptin family protein	142	99776	4.7	893	4.91	2547	1	1	1	776.428	2326.26	3	2326.26	0.0014	284	304	0	76.18		33	5.4e-07	K	MAPPLVTLLSAEPEIQYVALR	N	Oxidation (M)	NH2-M<Mox>APPLVTLLSAEPEIQYVALR-COOH
3	TIFY8	JA	AT3G63500	TTA2	133	101204	7.4	887	5.52	434	1	1	1	498.269	994.524	2	994.524	0.0006	633	640	0	41.06		36	0.0039	K	EVFLNFAR	E		NH2-EVFLNFAR-COOH
3	TIFY8	JA	AT3G63500	TTA2	133	101204	7.4	887	5.52	867	1	1	1	593.777	1185.54	2	1185.54	-0.0012	319	327	0	67.69		34	4.4e-06	K	YNENTVYQR	L		NH2-YNENTVYQR-COOH
3	TIFY8	JA	AT3G63500	TTA2	133	101204	7.4	887	5.52	2000	1	1	1	652.658	1954.95	3	1954.95	-0.0003	302	318	0	43.62	26	37	0.0027	R	PIFQGIDWQALSHNDSK	Y		NH2-PIFQGIDWQALSHNDSK-COOH
3	TIFY8	JA	AT3G63500	TTA2	133	101204	7.4	887	5.52	3210	1	1	1	1128.3	3381.88	3	3381.88	0.0002	218	249	0	72.37		26	2.7e-07	K	LLLEPLDLSLSLPDVLLPIGGQDTNQLGSPVR	S		NH2-LLLEPLDLSLSLPDVLLPIGGQDTNQLGSPVR-COOH
3	TIFY8	JA	AT3G24150	unknown	122	38771	7.3	343	8.16	75	1	1	1	384.273	766.532	2	766.532	0	54	60	0	45.16		20	3e-05	K	LPVVVLK	A		NH2-LPVVVLK-COOH
3	TIFY8	JA	AT3G24150	unknown	122	38771	7.3	343	8.16	382	1	0	0	485.731	969.448	2	969.448	0.0006	61	68	0	57.7		34	4.7e-05	K	AEEIMYSK	A		NH2-AEEIMYSK-COOH
3	TIFY8	JA	AT3G24150	unknown	122	38771	7.3	343	8.16	736	1	1	1	565.315	1128.61	2	1128.61	0.0007	85	94	0	74.62		36	1.6e-06	R	VNDAIDTIIR	R		NH2-VNDAIDTIIR-COOH
4	TIFY8	JA	AT4G32570	TIFY8	4262	38766	74.2	361	9.4	676	1	1	1	513.77	1025.53	2	1025.53	0.0005	335	343	0	51.06		36	0.00033	R	EHQGSIISR	G		NH2-EHQGSIISR-COOH
4	TIFY8	JA	AT4G32570	TIFY8	4262	38766	74.2	361	9.4	1004	1	1	1	576.769	1151.52	2	1151.52	-0.0007	103	113	0	93.26		36	1.9e-08	R	SDVSGSIMSNR	F		NH2-SDVSGSIMSNR-COOH
4	TIFY8	JA	AT4G32570	TIFY8	4262	38766	74.2	361	9.4	1083	1	1	1	588.824	1175.63	2	1175.63	0	26	35	0	61.31	34	37	4.2e-05	K	LLFHDFLGSK	N		NH2-LLFHDFLGSK-COOH
4	TIFY8	JA	AT4G32570	TIFY8	4262	38766	74.2	361	9.4	1108	1	1	1	593.774	1185.53	2	1185.53	-0.0009	293	303	0	81.52		33	1.7e-07	K	LGQMYEGGSSK	E	Methyl (DE); Oxidation (M)	NH2-LGQM<Mox>YE<Met>GGSSK-COOH
4	TIFY8	JA	AT4G32570	TIFY8	4262	38766	74.2	361	9.4	1315	1	1	1	631.298	1260.58	2	1260.58	0.0004	304	313	0	41.06		35	0.0026	K	ETPQMPPEFR	A	Methyl (DE); Oxidation (M)	NH2-ETPQM<Mox>PPE<Met>FR-COOH
4	TIFY8	JA	AT4G32570	TIFY8	4262	38766	74.2	361	9.4	1407	1	1	1	646.815	1291.62	2	1291.62	-0.0004	218	229	0	63.13		37	2.7e-05	K	LESFAPSNTGNR	K		NH2-LESFAPSNTGNR-COOH
4	TIFY8	JA	AT4G32570	TIFY8	4262	38766	74.2	361	9.4	1568	1	1	1	455.542	1363.6	3	1363.61	-0.0008	316	327	0	62.24		34	1.6e-05	R	PSHQPTSSACHR	I		NH2-PSHQPTSSAC<Cmm*>HR-COOH
4	TIFY8	JA	AT4G32570	TIFY8	4262	38766	74.2	361	9.4	1645	1	1	1	700.833	1399.65	2	1399.65	-0.0002	36	48	0	79.45		35	3.8e-07	K	NPTLASTSMADHR	L		NH2-NPTLASTSMADHR-COOH
4	TIFY8	JA	AT4G32570	TIFY8	4262	38766	74.2	361	9.4	1839	1	1	1	769.879	1537.74	2	1537.74	-0.0018	203	217	0	77.22	25	37	1.2e-06	K	GPGILSSFTMPNSSK	L	Oxidation (M)	NH2-GPGILSSFTM<Mox>PNSSK-COOH
4	TIFY8	JA	AT4G32570	TIFY8	4262	38766	74.2	361	9.4	2035	1	1	1	564.304	1689.89	3	1689.89	-0.0013	162	177	0	55.27	29	37	0.00017	R	GGGQISHLLHQLSTSR	F		NH2-GGGQISHLLHQLSTSR-COOH
4	TIFY8	JA	AT4G32570	TIFY8	4262	38766	74.2	361	9.4	2104	1	1	1	881.442	1760.87	2	1760.87	-0.0005	86	102	0	123.41	36	38	2.9e-11	R	HSGGGNHLDGIQLFGPR	S		NH2-HSGGGNHLDGIQLFGPR-COOH
4	TIFY8	JA	AT4G32570	TIFY8	4262	38766	74.2	361	9.4	2322	1	1	1	965.461	1928.91	2	1928.91	-0.0008	180	198	0	140.91		36	3.7e-13	K	DENVGPSVIAQTAADEGSR	T	Methyl (DE)	NH2-DE<Met>NVGPSVIAQTAADEGSR-COOH
4	TIFY8	JA	AT4G32570	TIFY8	4262	38766	74.2	361	9.4	2400	1	1	1	998.986	1995.96	2	1995.96	-0.001	143	161	0	112.59		37	3.3e-10	R	NGPGSFSMNVNPLANQPPR	G		NH2-NGPGSFSMNVNPLANQPPR-COOH
4	TIFY8	JA	AT4G32570	TIFY8	4262	38766	74.2	361	9.4	2571	1	1	1	1074.52	2147.03	2	2147.03	-0.0015	258	279	0	108.93	29	37	7.7e-10	K	ADVIMALAGSSGGSWSTGLSHK	P	Oxidation (M)	NH2-ADVIM<Mox>ALAGSSGGSWSTGLSHK-COOH
4	TIFY8	JA	AT4G32570	TIFY8	4262	38766	74.2	361	9.4	2624	1	1	1	1096.03	2190.05	2	2190.06	-0.001	178	198	1	183.56		37	2.5e-17	R	FKDENVGPSVIAQTAADEGSR	T		NH2-FKDENVGPSVIAQTAADEGSR-COOH
4	TIFY8	JA	AT4G32570	TIFY8	4262	38766	74.2	361	9.4	2839	1	1	1	768.699	2303.08	3	2303.08	-0.0033	238	257	0	40.71	33	36	0.0042	K	QMTIFYGGQAHVFDDVHPNK	A		NH2-QMTIFYGGQAHVFDDVHPNK-COOH
4	TIFY8	JA	AT4G32570	TIFY8	4262	38766	74.2	361	9.4	2913	1	1	1	1184.53	2367.05	2	2367.05	0.0034	120	139	0	94.01	28	34	1.1e-08	R	SNSDSHFTTQEHPETLHWSK	L		NH2-SNSDSHFTTQEHPETLHWSK-COOH
4	TIFY8	JA	AT4G32570	TIFY8	4262	38766	74.2	361	9.4	2919	1	1	1	1187.1	2372.18	2	2372.18	-0.0026	258	281	1	124.07	31	37	2.3e-11	K	ADVIMALAGSSGGSWSTGLSHKPK	S	Oxidation (M)	NH2-ADVIM<Mox>ALAGSSGGSWSTGLSHKPK-COOH
4	TIFY8	JA	AT4G32570	TIFY8	4262	38766	74.2	361	9.4	3033	1	1	1	1306.13	2610.24	2	2610.24	-0.0004	58	85	0	189.5	33	37	6.4e-18	K	AAMTPSTASASSAGGLGGLSSTSDLVER	H	Methyl (DE); Oxidation (M)	NH2-AAM<Mox>TPSTASASSAGGLGGLSSTSDLVE<Met>R-COOH
4	TIFY8	JA	AT3G11540	SPY	834	102790	28.6	914	5.98	122	1	1	1	393.705	785.395	2	785.396	-0.0004	175	180	0	35.4		33	0.0068	K	YYEALK	I		NH2-YYEALK-COOH
4	TIFY8	JA	AT3G11540	SPY	834	102790	28.6	914	5.98	333	1	1	1	434.238	866.461	2	866.461	-0.0002	76	83	0	41.77		36	0.0028	K	NVEAHIGK	G		NH2-NVEAHIGK-COOH
4	TIFY8	JA	AT3G11540	SPY	834	102790	28.6	914	5.98	528	1	1	1	482.297	962.58	2	962.58	0.0002	515	523	0	37.99		28	0.0013	K	VVVYSAVVK	A		NH2-VVVYSAVVK-COOH
4	TIFY8	JA	AT3G11540	SPY	834	102790	28.6	914	5.98	694	1	1	1	517.243	1032.47	2	1032.47	-0.0002	2	10	0	43.54		34	0.0013	M	VGLEDDTER	E		NH2-VGLEDDTER-COOH
4	TIFY8	JA	AT3G11540	SPY	834	102790	28.6	914	5.98	753	1	1	1	531.273	1060.53	2	1060.53	-0.0022	84	92	0	52.35	37	38	0.00046	K	GICLQTQNK	G		NH2-GIC<Cmm*>LQTQNK-COOH
4	TIFY8	JA	AT3G11540	SPY	834	102790	28.6	914	5.98	968	1	1	1	569.293	1136.57	2	1136.57	0.0005	127	136	0	80.82	36	37	5e-07	R	LVEAAESYQK	A		NH2-LVEAAESYQK-COOH
4	TIFY8	JA	AT3G11540	SPY	834	102790	28.6	914	5.98	1029	1	1	1	579.811	1157.61	2	1157.6	0.0024	164	174	0	59.95		36	4.8e-05	K	LAGNTQEGIQK	Y		NH2-LAGNTQEGIQK-COOH
4	TIFY8	JA	AT3G11540	SPY	834	102790	28.6	914	5.98	1116	1	1	1	594.828	1187.64	2	1187.64	0.0021	877	888	0	78.66		38	8.8e-07	R	VSVTGEATPSLK	A		NH2-VSVTGEATPSLK-COOH
4	TIFY8	JA	AT3G11540	SPY	834	102790	28.6	914	5.98	1224	1	1	1	611.307	1220.6	2	1220.6	-0.0009	26	38	0	60.25		38	6.7e-05	R	SSSSSAGVLSPSR	K		NH2-SSSSSAGVLSPSR-COOH
4	TIFY8	JA	AT3G11540	SPY	834	102790	28.6	914	5.98	1350	1	1	1	636.819	1271.62	2	1271.62	-0.0001	607	618	0	57.42		36	7.9e-05	R	ITDSLADPPDTK	Q		NH2-ITDSLADPPDTK-COOH
4	TIFY8	JA	AT3G11540	SPY	834	102790	28.6	914	5.98	1561	1	1	1	681.358	1360.7	2	1360.7	-0.0015	258	270	0	95.32		38	2.2e-08	K	NNMAIALTDLGTK	V		NH2-NNMAIALTDLGTK-COOH
4	TIFY8	JA	AT3G11540	SPY	834	102790	28.6	914	5.98	1732	1	1	1	721.863	1441.71	2	1441.71	0.0028	273	285	0	95.44	36	37	1.6e-08	K	LEGDVTQGVAYYK	K		NH2-LEGDVTQGVAYYK-COOH
4	TIFY8	JA	AT3G11540	SPY	834	102790	28.6	914	5.98	1782	1	1	1	739.909	1477.8	2	1477.8	0.0017	702	714	0	99.14		34	3.7e-09	R	FLTTLEQLGLESK	R		NH2-FLTTLEQLGLESK-COOH
4	TIFY8	JA	AT3G11540	SPY	834	102790	28.6	914	5.98	1798	1	1	1	750.351	1498.69	2	1498.69	0.0002	93	105	0	62.87		35	1.9e-05	K	GNLAFDCFSEAIR	L		NH2-GNLAFDC<Cmm*>FSEAIR-COOH
4	TIFY8	JA	AT3G11540	SPY	834	102790	28.6	914	5.98	1892	1	1	1	792.903	1583.79	2	1583.79	0.0006	59	72	0	113.95		37	2.1e-10	K	FADALALYEAMLEK	D		NH2-FADALALYEAMLEK-COOH
4	TIFY8	JA	AT3G11540	SPY	834	102790	28.6	914	5.98	1941	1	1	1	812.899	1623.78	2	1623.78	0.0011	438	451	0	76.56	28	37	1.2e-06	R	LLAMNYINEGLDDK	L	Oxidation (M)	NH2-LLAM<Mox>NYINEGLDDK-COOH
4	TIFY8	JA	AT3G11540	SPY	834	102790	28.6	914	5.98	2264	1	1	1	624.676	1871.01	3	1871.01	-0.0007	146	163	0	98.59		36	5.7e-09	K	PAAECLAIVLTDLGTSLK	L		NH2-PAAEC<Cmm*>LAIVLTDLGTSLK-COOH
4	TIFY8	JA	AT3G11540	SPY	834	102790	28.6	914	5.98	2654	1	1	1	737.391	2209.15	3	2209.15	-0.0029	389	408	0	62.22		36	2.4e-05	K	AILANPTYAEAFNNLGVLYR	D		NH2-AILANPTYAEAFNNLGVLYR-COOH
4	TIFY8	JA	AT3G11540	SPY	834	102790	28.6	914	5.98	2825	1	1	1	1148.56	2295.11	2	2295.11	-0.0009	789	809	0	120.81	32	37	5.1e-11	K	NEDEYVQLSVDLASDVTALSK	L		NH2-NEDEYVQLSVDLASDVTALSK-COOH
4	TIFY8	JA	AT3G11540	SPY	834	102790	28.6	914	5.98	3002	1	1	1	849.442	2545.3	3	2544.3	1.0021	584	606	0	59.1	29	36	6.1e-05	R	PAPVQVTWIGYPNTTGLPTVDYR	I		NH2-PAPVQVTWIGYPNTTGLPTVDYR-COOH
4	TIFY8	JA	AT4G28910	NINJA	646	45081	45.2	425	5.5	394	1	1	1	448.745	895.476	2	895.476	0	372	379	0	37.96		34	0.0043	R	TISGVTYR	Y		NH2-TISGVTYR-COOH
4	TIFY8	JA	AT4G28910	NINJA	646	45081	45.2	425	5.5	914	1	1	1	560.28	1118.55	2	1118.55	-0.0005	90	100	0	47.56	32	37	0.00099	K	APTTEAEASTK	P	Methyl (DE)	NH2-APTTE<Met>AEASTK-COOH
4	TIFY8	JA	AT4G28910	NINJA	646	45081	45.2	425	5.5	1102	1	1	1	592.754	1183.49	2	1183.49	0.0001	132	141	0	46.7		31	0.0003	K	DSSHVDMHEK	K		NH2-DSSHVDMHEK-COOH
4	TIFY8	JA	AT4G28910	NINJA	646	45081	45.2	425	5.5	1826	1	1	1	763.32	1524.63	2	1524.63	-0.0012	199	212	0	69.75		29	9.1e-07	R	SNHGGSGTEEFTMR	N	Oxidation (M)	NH2-SNHGGSGTEEFTM<Mox>R-COOH
4	TIFY8	JA	AT4G28910	NINJA	646	45081	45.2	425	5.5	1900	1	1	1	795.848	1589.68	2	1589.68	0.0005	306	320	0	80.95		31	1.1e-07	K	QPVAEEGSSEDASER	P		NH2-QPVAEEGSSEDASER-COOH
4	TIFY8	JA	AT4G28910	NINJA	646	45081	45.2	425	5.5	1929	1	1	1	809.912	1617.81	2	1617.81	-0.0008	276	292	0	100.14		37	6.1e-09	K	DGSGGIVALSQSPFAGR	V		NH2-DGSGGIVALSQSPFAGR-COOH
4	TIFY8	JA	AT4G28910	NINJA	646	45081	45.2	425	5.5	1985	1	1	1	554.949	1661.83	3	1661.83	-0.0015	356	371	0	56.83	24	38	0.00014	R	PNLPWVSTTGSGPHGR	T		NH2-PNLPWVSTTGSGPHGR-COOH
4	TIFY8	JA	AT4G28910	NINJA	646	45081	45.2	425	5.5	2301	1	1	1	954.94	1907.87	2	1907.87	0.001	73	89	0	97.03		35	6.9e-09	R	SDSGQQPPQNFFNDLSK	A		NH2-SDSGQQPPQNFFNDLSK-COOH
4	TIFY8	JA	AT4G28910	NINJA	646	45081	45.2	425	5.5	2520	1	1	1	1062.56	2123.1	2	2123.1	-0.0005	179	197	1	88.79	30	37	6.9e-08	K	EVVRPPTDTNIVDNLTGQR	R		NH2-EVVRPPTDTNIVDNLTGQR-COOH
4	TIFY8	JA	AT4G28910	NINJA	646	45081	45.2	425	5.5	2691	1	1	1	739.693	2216.06	3	2216.06	-0.0015	90	109	1	67.9	30	37	8.9e-06	K	APTTEAEASTKPLWVEDESR	K		NH2-APTTEAEASTKPLWVEDESR-COOH
4	TIFY8	JA	AT4G28910	NINJA	646	45081	45.2	425	5.5	2851	1	1	1	771.319	2310.94	3	2310.94	-0.0008	404	425	0	101.08		27	4.8e-10	R	HASEEYVSPESSMGMTAASAHT	-	2 Oxidation (M)	NH2-HASEEYVSPESSM<Mox>GM<Mox>TAASAHT-COOH
4	TIFY8	JA	AT4G28910	NINJA	646	45081	45.2	425	5.5	3404	1	1	1	1106.48	3316.42	3	3316.42	0.0006	145	178	0	131.16		29	7e-13	K	ASHVSTATDEGSTAENEDVAESEVGGGSSSNHAK	E		NH2-ASHVSTATDEGSTAENEDVAESEVGGGSSSNHAK-COOH
4	TIFY8	JA	AT4G14720	PPD2	400	35056	37.8	315	8.9	453	1	1	1	464.297	926.58	2	926.58	0	10	17	1	37.47		28	0.0014	K	SILEKPLK	L		NH2-SILEKPLK-COOH
4	TIFY8	JA	AT4G14720	PPD2	400	35056	37.8	315	8.9	685	1	1	1	515.301	1028.59	2	1028.59	0.0009	87	95	0	59.63		36	5e-05	R	VTTTLIEPR	N		NH2-VTTTLIEPR-COOH
4	TIFY8	JA	AT4G14720	PPD2	400	35056	37.8	315	8.9	1207	1	1	1	607.859	1213.7	2	1213.7	0.0004	49	59	0	76.03		35	8.7e-07	K	SQAIQQVLSLK	A		NH2-SQAIQQVLSLK-COOH
4	TIFY8	JA	AT4G14720	PPD2	400	35056	37.8	315	8.9	1211	1	1	1	608.815	1215.62	2	1215.61	0.0017	166	176	0	45.31		37	0.0016	K	VNVYDGVPPEK	A		NH2-VNVYDGVPPEK-COOH
4	TIFY8	JA	AT4G14720	PPD2	400	35056	37.8	315	8.9	1440	1	1	1	653.84	1305.66	2	1305.66	0.0005	211	221	0	53.05	35	38	0.00036	K	MVELPQYGLEK	A		NH2-MVELPQYGLEK-COOH
4	TIFY8	JA	AT4G14720	PPD2	400	35056	37.8	315	8.9	1667	1	1	1	470.886	1409.64	3	1409.64	0.0007	104	115	0	72.55		35	2.1e-06	R	IPLQEDDGACHR	R		NH2-IPLQEDDGAC<Cmm*>HR-COOH
4	TIFY8	JA	AT4G14720	PPD2	400	35056	37.8	315	8.9	1682	1	1	1	709.381	1416.75	2	1416.75	0.0011	18	29	0	93.58		37	2.7e-08	K	LLTEEDISQLTR	E		NH2-LLTEEDISQLTR-COOH
4	TIFY8	JA	AT4G14720	PPD2	400	35056	37.8	315	8.9	1816	1	1	1	758.849	1515.68	2	1515.68	-0.0008	121	135	0	100.59		34	2.4e-09	R	SAEFSGSSGQFVADK	D		NH2-SAEFSGSSGQFVADK-COOH
4	TIFY8	JA	AT4G14720	PPD2	400	35056	37.8	315	8.9	1833	1	1	1	767.38	1532.75	2	1532.75	-0.0006	60	74	0	72.16		38	4e-06	K	ALYEPGDDSGAGILR	K		NH2-ALYEPGDDSGAGILR-COOH
4	TIFY8	JA	AT4G14720	PPD2	400	35056	37.8	315	8.9	1903	1	1	1	797.899	1593.78	2	1593.78	0.0005	258	272	0	85.27	27	38	2.1e-07	K	APGVASSSLEMFLNR	Q	Oxidation (M)	NH2-APGVASSSLEM<Mox>FLNR-COOH
4	TIFY8	JA	AT4G32295	unknown	373	27551	58.4	238	8.81	134	1	1	1	398.276	794.538	2	794.538	0.0003	54	60	0	42.74		20	5.3e-05	K	LPVVVLR	A		NH2-LPVVVLR-COOH
4	TIFY8	JA	AT4G32295	unknown	373	27551	58.4	238	8.81	539	1	1	0	485.731	969.448	2	969.448	0.0001	61	68	0	48.38		34	0.00041	R	AEEIMYSK	A		NH2-AEEIMYSK-COOH
4	TIFY8	JA	AT4G32295	unknown	373	27551	58.4	238	8.81	633	1	1	1	504.298	1006.58	2	1006.58	0	219	228	0	39.05		32	0.0023	R	LGPLGPPTQK	R		NH2-LGPLGPPTQK-COOH
4	TIFY8	JA	AT4G32295	unknown	373	27551	58.4	238	8.81	818	1	1	1	544.827	1087.64	2	1087.64	0	26	34	0	52.52		33	0.00014	R	GLLIQEIFR	I		NH2-GLLIQEIFR-COOH
4	TIFY8	JA	AT4G32295	unknown	373	27551	58.4	238	8.81	951	1	1	1	565.811	1129.61	2	1129.61	-0.0018	85	94	0	53.58	36	38	0.00031	R	TNDAINTIIR	L		NH2-TNDAINTIIR-COOH
4	TIFY8	JA	AT4G32295	unknown	373	27551	58.4	238	8.81	1435	1	1	1	652.76	1303.51	2	1303.51	0.0004	69	79	0	75.04		22	5.5e-08	K	ANSEAEYMDMK	T	Oxidation (M)	NH2-ANSEAEYM<Mox>DMK-COOH
4	TIFY8	JA	AT4G32295	unknown	373	27551	58.4	238	8.81	1497	1	1	1	665.332	1328.65	2	1328.65	-0.001	35	45	0	73.51		36	2e-06	R	IVCEIHSQSTR	K		NH2-IVC<Cmm*>EIHSQSTR-COOH
4	TIFY8	JA	AT4G32295	unknown	373	27551	58.4	238	8.81	1702	1	1	1	713.826	1425.64	2	1425.64	-0.0005	173	183	0	56.26		34	7.4e-05	K	YSAYPLCYSFR	P		NH2-YSAYPLC<Cmm*>YSFR-COOH
4	TIFY8	JA	AT4G32295	unknown	373	27551	58.4	238	8.81	1710	1	1	1	715.358	1428.7	2	1428.7	-0.001	160	172	0	95.48	34	37	1.4e-08	K	NLAVAQENCPVSK	Y		NH2-NLAVAQENC<Cmm*>PVSK-COOH
4	TIFY8	JA	AT4G32295	unknown	373	27551	58.4	238	8.81	2969	1	1	1	823.395	2467.16	3	2466.15	1.0119	196	218	0	51.64	28	37	0.00036	R	PASLIDATNGITFGGCECDLSLR	L		NH2-PASLIDATNGITFGGC<Cmm*>EC<Cmm*>DLSLR-COOH
4	TIFY8	JA	AT4G32295	unknown	373	27551	58.4	238	8.81	3256	1	1	1	986.804	2957.39	3	2957.39	-0.0001	95	120	0	84.53	31	36	1.5e-07	R	LDETTETGEFLQPCIEAALHLGCTPR	R		NH2-LDETTETGEFLQPC<Cmm*>IEAALHLGC<Cmm*>TPR-COOH
4	TIFY8	JA	AT1G51690	ATB ALPHA	359	57526	21.1	513	5.47	1110	1	1	1	593.796	1185.58	2	1185.58	0	414	424	0	71.19		36	3.1e-06	R	AATGSYSNLFR	V		NH2-AATGSYSNLFR-COOH
4	TIFY8	JA	AT1G51690	ATB ALPHA	359	57526	21.1	513	5.47	1249	1	1	1	617.803	1233.59	2	1233.59	0.0042	79	88	0	45.72	36	38	0.0018	R	ELEEADYPLR	H		NH2-ELEEADYPLR-COOH
4	TIFY8	JA	AT1G51690	ATB ALPHA	359	57526	21.1	513	5.47	1862	1	1	1	778.914	1555.81	2	1555.81	0.0009	336	349	0	130.37		36	4.6e-12	K	SFFTEIIASVSDIK	F		NH2-SFFTEIIASVSDIK-COOH
4	TIFY8	JA	AT1G51690	ATB ALPHA	359	57526	21.1	513	5.47	1884	1	1	1	526.627	1576.86	3	1576.86	0.0006	210	224	0	53.8		35	0.00016	R	LPVVVTSHESSPVAR	C		NH2-LPVVVTSHESSPVAR-COOH
4	TIFY8	JA	AT1G51690	ATB ALPHA	359	57526	21.1	513	5.47	2100	1	1	1	585.933	1754.78	3	1754.78	0	96	109	0	49.87		33	0.00024	K	TEFQSHDPEFDYLK	S		NH2-TEFQSHDPEFDYLK-COOH
4	TIFY8	JA	AT1G51690	ATB ALPHA	359	57526	21.1	513	5.47	2159	1	1	1	896.958	1791.9	2	1791.9	0.0017	425	442	0	98.59	34	38	1e-08	R	VFGVAPGSTETATLEASR	N		NH2-VFGVAPGSTETATLEASR-COOH
4	TIFY8	JA	AT1G51690	ATB ALPHA	359	57526	21.1	513	5.47	2315	1	1	1	963.441	1924.87	2	1924.87	0.0017	469	487	0	118.73		35	4.3e-11	R	GSESPGVDGNTNALDYTTK	L		NH2-GSESPGVDGNTNALDYTTK-COOH
4	TIFY8	JA	AT1G15750	TOPLESS	242	125075	5.6	1131	6.8	76	1	1	1	379.245	756.475	2	756.475	0.0003	93	99	0	47.41		32	0.0003	K	AVDILVK	D		NH2-AVDILVK-COOH
4	TIFY8	JA	AT1G15750	TOPLESS	242	125075	5.6	1131	6.8	782	1	1	1	536.811	1071.61	2	1071.61	-0.0003	150	158	0	68.78		37	6.7e-06	K	LIEANPLFR	D		NH2-LIEANPLFR-COOH
4	TIFY8	JA	AT1G15750	TOPLESS	242	125075	5.6	1131	6.8	2086	1	1	1	868.48	1734.94	2	1734.94	0.0003	7	20	0	112.63		34	1.6e-10	R	ELVFLILQFLDEEK	F		NH2-ELVFLILQFLDEEK-COOH
4	TIFY8	JA	AT1G15750	TOPLESS	242	125075	5.6	1131	6.8	2380	1	1	1	660.008	1977	3	1977	-0.0001	690	711	0	112.37	35	38	3.8e-10	K	PAINSIAAAAAAAATSAGHADR	S		NH2-PAINSIAAAAAAAATSAGHADR-COOH
4	TIFY8	JA	AT5G06600	UBP12	228	131152	9.3	1116	5.51	42	1	0	0	365.747	729.479	2	729.479	0.0004	86	91	0	39.07		31	0.0017	R	ILIFPK	G		NH2-ILIFPK-COOH
4	TIFY8	JA	AT5G06600	UBP12	228	131152	9.3	1116	5.51	289	1	0	0	422.724	843.434	2	843.434	0.0004	838	845	0	40.54		34	0.0025	K	LGLDDPSK	L		NH2-LGLDDPSK-COOH
4	TIFY8	JA	AT5G06600	UBP12	228	131152	9.3	1116	5.51	948	1	0	0	565.771	1129.53	2	1129.53	0.0004	137	145	0	36.19		34	0.0064	K	ETQHQFNAR	E		NH2-ETQHQFNAR-COOH
4	TIFY8	JA	AT5G06600	UBP12	228	131152	9.3	1116	5.51	1068	1	0	0	586.825	1171.64	2	1171.63	0.0002	617	626	0	46.24	35	37	0.0013	K	EFGVPVQLQR	F		NH2-EFGVPVQLQR-COOH
4	TIFY8	JA	AT5G06600	UBP12	228	131152	9.3	1116	5.51	1261	1	0	0	620.314	1238.61	2	1238.61	-0.0002	253	263	0	75.2	31	37	1.6e-06	K	LQYNDTSVATK	E		NH2-LQYNDTSVATK-COOH
4	TIFY8	JA	AT5G06600	UBP12	228	131152	9.3	1116	5.51	1355	1	0	0	638.298	1274.58	2	1274.58	0.0004	184	193	0	60.8		34	2.4e-05	K	VLDYWSYDSK	K		NH2-VLDYWSYDSK-COOH
4	TIFY8	JA	AT5G06600	UBP12	228	131152	9.3	1116	5.51	1429	1	0	0	651.849	1301.68	2	1301.68	-0.0001	925	936	0	69.81	36	38	6.8e-06	K	QSTVGDVINELK	T		NH2-QSTVGDVINELK-COOH
4	TIFY8	JA	AT5G06600	UBP12	228	131152	9.3	1116	5.51	1757	1	0	0	731.841	1461.67	2	1461.67	0.0007	848	859	0	58.14		35	5.6e-05	R	LTSHNCYSQQPK	P		NH2-LTSHNC<Cmm*>YSQQPK-COOH
4	TIFY8	JA	AT5G06600	UBP12	228	131152	9.3	1116	5.51	3227	1	1	1	973.785	2918.33	3	2918.34	-0.0027	484	509	0	64.98	26	35	1e-05	R	ALEEQYGGEEELPQTNPGFNNNPPFK	F		NH2-ALEEQYGGEEELPQTNPGFNNNPPFK-COOH
4	TIFY8	JA	AT5G48160	OBE2	198	66126	6.8	574	6.43	692	1	1	1	516.79	1031.56	2	1031.57	-0.0004	291	299	0	64.9		38	2.1e-05	R	TSELLGWVK	D		NH2-TSELLGWVK-COOH
4	TIFY8	JA	AT5G48160	OBE2	198	66126	6.8	574	6.43	822	1	1	1	545.808	1089.6	2	1089.6	-0.0018	149	158	0	98.06	35	37	7.9e-09	R	TDLSSVTLVR	A		NH2-TDLSSVTLVR-COOH
4	TIFY8	JA	AT5G48160	OBE2	198	66126	6.8	574	6.43	1022	1	1	1	579.329	1156.64	2	1156.65	-0.001	393	402	0	84.56		36	1.4e-07	R	IAEVVQETLR	K		NH2-IAEVVQETLR-COOH
4	TIFY8	JA	AT5G48160	OBE2	198	66126	6.8	574	6.43	1216	1	1	1	609.816	1217.62	2	1217.62	0.0004	111	120	0	58.66	35	38	0.0001	R	LPDEFLDELK	N		NH2-LPDEFLDELK-COOH
4	TIFY8	JA	AT3G63500	TTA2	185	101204	5.6	887	5.52	603	1	1	1	498.269	994.524	2	994.524	0.0001	633	640	0	40.72		36	0.0042	K	EVFLNFAR	E		NH2-EVFLNFAR-COOH
4	TIFY8	JA	AT3G63500	TTA2	185	101204	5.6	887	5.52	920	1	1	1	561.296	1120.58	2	1120.58	0.0002	781	789	0	51.28		37	0.00047	R	FEELESIVR	M		NH2-FEELESIVR-COOH
4	TIFY8	JA	AT3G63500	TTA2	185	101204	5.6	887	5.52	1097	1	1	1	591.764	1181.51	2	1181.51	-0.0011	792	801	0	49.47		33	0.00028	K	QAEAEMFQGR	A	Oxidation (M)	NH2-QAEAEM<Mox>FQGR-COOH
4	TIFY8	JA	AT3G63500	TTA2	185	101204	5.6	887	5.52	1109	1	1	1	593.778	1185.54	2	1185.54	-0.0002	319	327	0	75.47		34	8.4e-07	K	YNENTVYQR	L		NH2-YNENTVYQR-COOH
4	TIFY8	JA	AT3G63500	TTA2	185	101204	5.6	887	5.52	1882	1	1	1	787.407	1572.8	2	1572.8	-0.0015	469	482	0	109.27		37	7e-10	K	NVQLGAFQDALQNR	T		NH2-NVQLGAFQDALQNR-COOH
4	TIFY8	JA	AT4G23460	Adaptin family protein	142	99776	4.7	893	4.91	1012	1	1	1	577.793	1153.57	2	1153.57	-0.0004	96	105	0	38.84		36	0.0064	K	DSQDPNPLIR	A		NH2-DSQDPNPLIR-COOH
4	TIFY8	JA	AT4G23460	Adaptin family protein	142	99776	4.7	893	4.91	1602	1	1	1	690.346	1378.68	2	1378.68	-0.0031	120	130	0	59.11	32	37	7.6e-05	K	ITEYLCDPLQK	C		NH2-ITEYLC<Cmm*>DPLQK-COOH
4	TIFY8	JA	AT4G23460	Adaptin family protein	142	99776	4.7	893	4.91	2873	1	1	1	776.427	2326.26	3	2326.26	-0.0009	284	304	0	82.83	33	33	1.2e-07	K	MAPPLVTLLSAEPEIQYVALR	N	Oxidation (M)	NH2-M<Mox>APPLVTLLSAEPEIQYVALR-COOH
4	TIFY8	JA	AT3G08530	Clathrin, heavy chain	117	194402	2.8	1703	5.25	649	1	1	1	508.274	1014.53	2	1014.53	-0.0001	998	1007	0	46.13		35	0.00095	K	SPEQVSAAVK	A		NH2-SPEQVSAAVK-COOH
4	TIFY8	JA	AT3G08530	Clathrin, heavy chain	117	194402	2.8	1703	5.25	1396	1	1	1	643.319	1284.62	2	1284.62	-0.0006	1219	1229	0	58.53		35	5.4e-05	R	LYDEALYEAAK	I		NH2-LYDEALYEAAK-COOH
4	TIFY8	JA	AT3G08530	Clathrin, heavy chain	117	194402	2.8	1703	5.25	1580	1	1	1	683.875	1365.74	2	1365.74	-0.0007	368	380	0	36.49		35	0.0078	R	GNLPGAENLVVQR	F		NH2-GNLPGAENLVVQR-COOH
4	TIFY8	JA	AT3G08530	Clathrin, heavy chain	117	194402	2.8	1703	5.25	1720	1	1	1	718.375	1434.74	2	1434.74	0.0003	1132	1144	0	78.83	32	38	9.6e-07	R	EGLVSDAIESFIR	A		NH2-EGLVSDAIESFIR-COOH
4	TIFY8	JA	AT3G24150	unknown	115	38771	7.3	343	8.16	96	1	1	1	384.273	766.532	2	766.532	-0.0001	54	60	0	45.3		20	3e-05	K	LPVVVLK	A		NH2-LPVVVLK-COOH
4	TIFY8	JA	AT3G24150	unknown	115	38771	7.3	343	8.16	539	1	0	0	485.731	969.448	2	969.448	0.0001	61	68	0	48.38		34	0.00041	K	AEEIMYSK	A		NH2-AEEIMYSK-COOH
4	TIFY8	JA	AT3G24150	unknown	115	38771	7.3	343	8.16	944	1	1	1	565.314	1128.61	2	1128.61	0.0005	85	94	0	70.93		36	3.7e-06	R	VNDAIDTIIR	R		NH2-VNDAIDTIIR-COOH
4	TIFY8	JA	AT2G42500	PP2A-3/PP2A-4	71	36437	5.1	313	4.98	456	1	1	1	465.243	928.472	2	928.473	-0.0005	299	306	1	46.98		34	0.0006	R	RGEPDVTR	R		NH2-RGEPDVTR-COOH
4	TIFY8	JA	AT2G42500	PP2A-3/PP2A-4	71	36437	5.1	313	4.98	506	1	1	1	478.761	955.507	2	955.509	-0.0019	26	33	0	57		34	5.9e-05	K	PLSEQQVR	A		NH2-PLSEQQVR-COOH
